# Supplementary material for: IFNAR2-dependent gene expression profile induced by IFN-α in Pteropus alecto bat cells and impact of IFNAR2 knockout on virus infection
Source: PLoS One. 2017 Aug 9;12(8):e0182866. doi: 10.1371/journal.pone.0182866 (PMC5549907; doi:10.1371/journal.pone.0182866)
Supplement: S2 Table — (XLSX) [file pone.0182866.s002.xlsx]

## Sheet: Up-regulated genes_WT-PaKiT03
Table S2 All the up-regulated genes in wild-type PaKiT03 cells after IFN-α3 treatment.
	PPEE	PPDE	log2_fold_change	RealFC	C1Mean	C2Mean
ZBP1	0	1	11.0206	3108.83	4398.02	1.40469
RSAD2	0	1	10.7246	1748.42	36878.7	21.0826
USP18	0	1	10.5054	1891.43	4408.6	2.32083
IFIT1	0	1	10.3536	1321.49	92939.9	70.3199
LOC102893220	1.19904e-14	1	10.1612	1190.09	21235.3	17.8334
GBP1	3.15132e-11	1	10.12	1251.63	7045.1	5.61876
IFIT3	0	1	10.0639	1097.02	30924.1	28.1792
CXCL10	0	1	10.0451	1093.3	22058.8	20.1664
IFIT2	0	1	10.0356	1057.24	101539	96.0319
PARP15	3.17524e-14	1	9.54105	855.043	4060.76	4.73919
MX2	0	1	9.41398	698.308	20708.2	29.6448
XAF1	0	1	9.32721	880.64	1665.32	1.88105
OASL	2.73448e-12	1	9.30567	685.288	5799.26	8.45253
CD274	0	1	9.24078	717.502	2706.48	3.7621
SOCS1	0	1	9.14301	776.403	1458.74	1.86886
DHX58	0	1	9.0796	569.009	7720.52	13.5584
OAS2	0	1	8.93687	851.603	809.46	0.940524
TRIM22	0	1	8.91749	517.731	5133.8	9.90598
TNFSF15	0	1	8.41474	596.053	559.286	0.928333
COMP	4.93605e-12	1	8.27901	368.294	1389.23	3.7621
OAS1	3.57492e-14	1	8.2732	342.172	2260.33	6.59586
SLC15A3	0	1	8.25296	370.368	1211.6	3.26136
IDO1	0	1	8.21626	21123.1	211.221	0
IRF7	0	1	7.86345	235.351	15525.8	65.9586
LOC102893426	2.04725e-13	1	7.78617	225.864	6797.28	30.0846
UBA7	0	1	7.7031	216.506	3884.31	17.9309
IL15RA	3.30846e-14	1	7.69055	228.527	1504.03	6.57148
NLRC5	0	1	7.57031	194.032	6488.67	33.4313
HLA-DRB1	0	1	7.37661	11772.1	117.711	0
CIITA	0	1	7.27182	156.788	7516.44	47.9302
APOBEC3G	0	1	7.25236	165.814	1322.19	7.96398
DDX58	0	1	7.22371	150.304	18813.9	125.163
TNFSF13B	0	1	7.19596	10378.4	103.774	0
SCNN1G	1.95455e-12	1	7.1762	352.122	171.247	0.476358
EIF4E1B	0	1	7.15746	10103.2	101.022	0
NEURL3	0	1	7.10235	149.412	1193.22	7.97617
MX1	0	1	7.04539	132.307	56502.3	427.046
IFIH1	1.77945e-11	1	7.04446	132.714	17276.8	130.171
LMO2	0	1	6.98508	220.795	207.169	0.928333
PARP14	1.21014e-14	1	6.9403	123.043	45454.1	369.406
SERPING1	4.87255e-12	1	6.87109	132.737	690.377	5.19117
USP43	0	1	6.66165	7144.43	71.4343	0
LOC107196504	3.21965e-15	1	6.64728	115.149	538.433	4.66605
ISG15	2.37588e-14	1	6.58568	96.2802	27700.9	287.702
CXCL11	0	1	6.5081	6416.01	64.1501	0
IFI6	5.52616e-10	1	6.48362	90.2378	7481.63	82.9002
TBX1	1.66533e-15	1	6.45302	151.632	144.12	0.940524
DDX60	9.91429e-14	1	6.42941	86.6007	12552.6	144.938
CXCL9	0	1	6.2643	5407.5	54.065	0
LY6H	4.69187e-08	1	6.23812	76.2511	5209.92	68.316
LOC102888471	0	1	6.2162	5227.87	52.2687	0
HERC6	0	1	6.21619	74.8106	8308.83	111.055
IL12RB1	0.00109127	0.998909	6.19988	178.265	86.6904	0.476358
TGM2	0.0265986	0.973401	6.14261	73.8966	1113.65	15.0606
UBD	8.88725e-10	1	6.02174	157.39	76.5378	0.476358
RTP4	0	1	5.95977	63.6288	1971.61	30.9763
TRANK1	1.17367e-08	1	5.95823	62.4166	11048.4	177.001
GIMAP2	1.12873e-09	1	5.86264	4076.32	40.7532	0
EPSTI1	4.68514e-14	1	5.84883	58.0894	5069.54	87.2615
DTX3L	0	1	5.78974	55.4012	26212	473.121
CCL8	0	1	5.78655	95.7818	89.8653	0.928333
OAS3	0	1	5.75066	54.2478	4964.2	91.5
GBP6	8.64372e-09	1	5.74139	53.7217	8827.57	164.31
VCAM1	3.04813e-06	0.999997	5.66755	124.663	59.1011	0.464167
BTC	7.53967e-06	0.999992	5.61976	3433.83	34.3283	0
TMEM140	0	1	5.61217	49.4163	3310.37	66.9795
PDE2A	0.00109658	0.998903	5.53692	80.4441	75.4734	0.928333
BATF2	0	1	5.5012	45.7196	3331.02	72.848
SLC13A3	0.0012226	0.998777	5.43142	3004.98	30.0398	0
GIMAP4	0.00101705	0.998983	5.42711	103.738	50.4437	0.476358
ISG20	2.08338e-06	0.999998	5.42027	43.4335	2086.44	48.0277
RAB19	2.38865e-05	0.999976	5.39228	49.6603	186.708	3.74991
C1QB	0.011104	0.988896	5.38539	2908.42	29.0742	0
RUNX3	0.0110454	0.988955	5.3801	2897.52	28.9652	0
FOXS1	0.0459247	0.954075	5.33303	2802.25	28.0125	0
UBE2L6	9.85633e-11	1	5.30806	40.324	1548.47	38.3908
GSAP	1.69864e-14	1	5.28891	41.8075	412.514	9.85722
SECTM1	0	1	5.25316	38.4267	3472.75	90.3635
SAMD9L	0	1	5.22079	37.3407	19464.1	521.246
LGALS9	1.94679e-10	1	5.1207	35.0727	2970	84.6716
MOB3C	0	1	5.0144	33.2215	811.897	24.4292
IRF4	6.17253e-09	1	5.01122	39.9381	114.051	2.84595
IL12A	0	1	4.94122	45.3583	64.7109	1.41688
IRF1	0	1	4.9257	30.4338	15704.3	516.005
ETV7	0	1	4.90741	30.1776	3687.48	122.183
LOC107195760	0	1	4.89717	30.4426	956.313	31.4039
IRF9	0	1	4.88809	29.7244	5296.06	178.162
BATF3	0.00345234	0.996548	4.82962	69.0897	32.75	0.464167
PRRG2	5.49312e-07	0.999999	4.80949	28.2447	2640.54	93.4785
LOC102894880	0.000452643	0.999547	4.7774	46.7101	44.9586	0.952715
LOC102887544	1.39888e-14	1	4.71981	26.443	5146.16	194.604
LOC107196302	1.72679e-11	1	4.71894	28.706	215.567	7.49981
APOL6	2.04947e-13	1	4.71078	26.2657	5905.67	224.834
HERC5	1.53138e-07	1	4.71024	26.2294	8890.22	338.932
AFAP1L2	0	1	4.70791	26.3788	1910.62	72.4204
PDCD1LG2	0.000641852	0.999358	4.66586	60.6113	29.4688	0.476358
TAP1	0	1	4.64648	25.07	17314.2	690.627
CMPK2	0	1	4.64575	25.0612	14885.6	593.96
SAMD9	0	1	4.61213	24.4684	33247.1	1358.77
SP110	1.88738e-15	1	4.59939	24.3662	3183.33	130.635
Oasl2	3.76296e-08	1	4.57344	23.9831	2209.03	92.0982
LOC102887403	5.59077e-10	1	4.56187	23.7782	2371.97	99.7443
PIGR	0.0360168	0.963983	4.55996	26.9554	127.02	4.70262
CCL5	8.60713e-07	0.999999	4.55098	34.587	48.9199	1.40469
F2RL2	5.55112e-16	1	4.52404	27.107	102.24	3.7621
GPIHBP1	1.70327e-06	0.999998	4.52073	39.3947	36.9554	0.928333
PARP9	0	1	4.50189	22.681	14374.1	633.741
LGALS3BP	0	1	4.42916	31.659	45.1637	1.41688
RNASEL	0	1	4.418	21.4536	4018.71	187.312
DRAM1	4.50408e-05	0.999955	4.39764	21.3507	1102.83	51.6435
HELZ2	0	1	4.36573	20.6388	12823	621.295
BST2	6.02522e-09	1	4.36439	20.6288	9030.64	437.758
IFITM3	1.89177e-05	0.999981	4.34508	20.3733	5561.53	272.971
KLF1	0	1	4.29123	20.1021	501.582	24.9422
ACKR4	0.00111646	0.998884	4.29073	24.2005	68.2205	2.80938
KANK4	1.52545e-06	0.999998	4.28549	20.5656	251.147	12.2024
GBP5	0	1	4.281	20.7602	203.823	9.80845
ADRB2	4.06218e-07	1	4.21103	19.3132	299.781	15.5126
ATF3	0	1	4.17027	18.1972	1127.31	61.9405
TDRD7	0	1	4.16505	17.9738	6199.39	344.903
SAMHD1	7.35301e-07	0.999999	4.16406	17.9452	11681.2	650.927
FGL2	0.0315514	0.968449	4.06436	24.5424	34.7099	1.40469
TMPRSS2	0	1	4.02523	17.5384	149.906	8.53786
HLA-DRA	2.44103e-06	0.999998	4.00977	17.9906	101.474	5.63095
MMP25	0	1	3.951	16.5494	155.202	9.36867
ANKRD2	0.00166036	0.99834	3.94608	36.2352	17.6132	0.476358
PSMB9	6.90925e-12	1	3.9446	15.4434	3383.31	219.069
SLC22A31	0.00362162	0.996378	3.89459	18.3299	51.669	2.80938
SLC5A12	0.0276106	0.972389	3.76551	15.4591	73.5966	4.75138
IRF8	0	1	3.75774	13.5606	3531.99	260.451
PIK3AP1	0.00241253	0.997587	3.74925	15.5119	65.7025	4.22626
NFAM1	0.00740718	0.992593	3.74377	16.4857	46.4694	2.80938
LOC102885028	3.11852e-05	0.999969	3.72305	13.2821	1483.28	111.665
DGKI	0.017221	0.982779	3.71459	17.6056	33.4976	1.89324
PARP12	0	1	3.70116	13.0176	9893.88	760.031
ZC3HAV1	0	1	3.68213	12.8433	14657.7	1141.26
LOC107195995	2.81764e-12	1	3.65198	13.6462	103.136	7.54858
LOC102897328	0.00236097	0.997639	3.64087	13.1102	166.182	12.6666
LOC102895755	1.23328e-07	1	3.62292	12.423	958.216	77.123
RNF213	0	1	3.61906	12.2884	67570.9	5498.73
LOC107196284	0	1	3.58286	12.1632	519.51	42.7024
PLEKHA4	4.9424e-08	1	3.57985	11.9849	3381.87	282.169
CDH1	1.604e-05	0.999984	3.56425	12.5338	135.299	10.7856
EIF2AK2	3.83471e-13	1	3.56109	11.8083	17094.4	1447.65
PARP11	2.22045e-16	1	3.55739	11.8232	1777.29	150.313
ADAR	0	1	3.55395	11.7503	16022.6	1363.58
SLCO5A1	0.00166171	0.998338	3.55185	19.6575	18.675	0.940524
PRDM1	0	1	3.54379	12.071	221.276	18.3219
ARID5A	0	1	3.54076	11.6982	1450.43	123.979
PSMB8	7.61776e-08	1	3.50387	11.3644	4073.4	358.426
SP100	6.12954e-13	1	3.49183	11.2662	4942.18	438.663
CBLN3	0	1	3.49159	12.1013	102.102	8.42815
CD74	2.43751e-09	1	3.49042	11.2638	3241.57	287.777
LOC107196221	6.29885e-07	0.999999	3.49002	11.5084	303.457	26.3591
PML	0	1	3.48846	11.2397	5006.06	445.382
TRIM14	1.58151e-12	1	3.48786	11.2881	1171.39	103.763
PSMB10	5.75106e-06	0.999994	3.47925	11.1723	3948.73	353.429
TRIM69	0.00463978	0.99536	3.47731	16.2156	22.7324	1.3925
IL15	0	1	3.454	11.2897	238.668	21.1313
GMPR	0.000969654	0.99903	3.44843	10.9928	1002.45	91.1821
LOC102886800	4.0395e-08	1	3.44744	13.0214	42.9053	3.28574
MOCOS	1.37931e-07	1	3.44732	11.0845	437.286	39.4411
C1RL	0	1	3.43603	10.9302	703.687	64.3711
SLC24A1	0.0123778	0.987622	3.42668	11.7885	78.0071	6.60805
ARHGAP20	0.00997328	0.990027	3.42309	25.1389	11.91	0.464167
C2	0	1	3.4206	10.8561	499.485	46.0004
TRIM26	0	1	3.32875	10.0533	10816.1	1075.86
CPNE8	0	1	3.32695	10.316	232.952	22.5726
SMAGP	0.00281697	0.997183	3.31813	10.5109	123.347	11.7261
IL17RC	0.00102968	0.99897	3.29311	9.83672	1764.04	179.323
IFI35	2.58103e-08	1	3.27853	9.71897	3883.45	399.565
ZNFX1	0	1	3.27519	9.68272	38622.1	3988.75
RASSF5	1.08037e-08	1	3.27218	10.7399	60.573	5.63095
STAT1	0	1	3.25002	9.51549	33916.2	3564.31
SLC43A2	0	1	3.23903	9.53806	586.45	61.4763
ABTB2	0.0383746	0.961625	3.23873	9.49826	960.941	101.161
MORC3	0	1	3.23123	9.39573	10959.8	1166.46
FLT3LG	0.000504722	0.999495	3.21246	9.56226	189.649	19.8242
FAM46A	0	1	3.20864	9.29371	1100.31	118.384
SLC25A28	0	1	3.19828	9.19301	3677.99	400.076
SLFN14	0	1	3.19567	9.30116	383.406	41.2124
TRIM25	0	1	3.19389	9.15379	17338.1	1894.08
TLR2	0	1	3.1823	9.15563	665.6	72.6895
PARP10	7.14609e-07	0.999999	3.17558	9.04416	5809.86	642.379
IRF2	3.70545e-09	1	3.16831	9.01175	2319.14	257.337
TRIM21	0	1	3.15939	8.95401	2560.75	285.98
LOC107195753	0.00140816	0.998592	3.14911	10.8242	30.6395	2.82157
MLKL	1.54876e-10	1	3.14437	8.85021	5930.75	670.116
TREX1	0	1	3.11011	8.64867	3271.74	378.286
HLA-DQA2	1.46465e-05	0.999985	3.10065	8.82439	190.753	21.6077
C1S	3.20387e-09	1	3.06515	8.38536	2742.07	326.998
SCN9A	4.44089e-16	1	3.04489	9.08425	55.6719	6.1195
PTGIR	2.56462e-13	1	3.0329	8.42822	174.57	20.7037
NMI	4.64043e-05	0.999954	3.02765	8.15916	9470.84	1160.75
FAM58A	1.42875e-12	1	3.00141	8.05001	939.491	116.698
ZCCHC2	0	1	2.99777	7.99376	6425.6	803.818
ARRDC4	0	1	2.99372	7.97323	4900.51	614.611
TNFSF10	3.41248e-08	1	2.98941	7.94278	30741.9	3870.41
SLC31A2	0	1	2.96871	7.84523	2229.86	284.222
cGAS	0	1	2.96188	7.79907	4843.78	621.062
LYSMD2	6.91502e-07	0.999999	2.94377	7.83113	268.952	34.3352
WARS	1.15152e-11	1	2.93011	7.62296	27424.3	3597.59
LOC107196355	0.00385271	0.996147	2.92906	10.8464	15.5988	1.42907
ARHGEF3	1.68762e-08	1	2.92807	7.68863	459.679	59.7781
TAP2	1.23761e-10	1	2.88348	7.38393	7077.97	958.555
CYP2C19	0.0397539	0.960246	2.88051	8.09365	49.6	6.1195
JAZF1	0.0267658	0.973234	2.8599	8.03601	45.5167	5.65534
TMCC3	0	1	2.8529	7.3246	319.998	43.6795
LOC107195296	0.0041838	0.995816	2.83506	7.28811	206.146	28.2767
HLA-DMA	0.0393707	0.960629	2.83506	7.21722	381.681	52.8761
RIPK2	0	1	2.81082	7.02785	2693.12	383.197
ANKRD35	1.71596e-12	1	2.80131	7.19928	132.142	18.3463
STARD8	0	1	2.79997	7.03854	397.084	56.4071
BPI	0.00213777	0.997862	2.78608	8.66608	20.2948	2.33302
LOC102883065	1.84852e-07	1	2.77	6.82718	4579.73	670.8
CCDC69	1.41188e-10	1	2.75892	7.00768	118.952	16.966
DGAT2	1.52731e-05	0.999985	2.75664	6.80327	610.589	89.7408
LOC102891850	0.0048642	0.995136	2.7499	9.57091	13.5299	1.40469
SLC2A12	1.3598e-05	0.999986	2.72161	7.52427	31.8648	4.22626
LOC102898122	0.0197271	0.980273	2.6785	6.4924	272.298	41.9326
JAK2	3.98474e-08	1	2.67636	6.39679	5517.27	862.497
MFSD12	4.19787e-05	0.999958	2.67474	6.39132	3974.78	621.895
C1R	0.000396024	0.999604	2.65627	6.31699	1810.91	286.665
LOC107195519	0.000352186	0.999648	2.63489	7.76592	18.2804	2.34522
RAB39A	0	1	2.62421	6.25045	266.886	42.6902
CTRL	1.9984e-15	1	2.62052	6.33304	124.983	19.7266
SAT1	0	1	2.59937	6.07396	1572.24	258.841
NUB1	0	1	2.58167	5.987	31167.7	5205.89
RNF21	1.63265e-08	1	2.56899	5.93646	8152.42	1373.27
TCEANC2	0	1	2.55881	5.90057	2426.18	411.168
ADM	0	1	2.55053	5.86881	1943.58	331.163
MSX1	0.00109408	0.998906	2.55027	5.87064	1519.09	258.753
STX11	6.0906e-08	1	2.54791	5.89938	389.96	66.0936
NDRG1	0	1	2.5451	5.83841	10339	1770.84
SLC2A3	0	1	2.54355	5.86206	625.07	106.621
LYPD6B	3.9825e-11	1	2.54123	6.27043	47.2326	7.52419
AKAP2	0.000266791	0.999733	2.53421	5.79703	4387.11	756.778
GPR83	0.000405151	0.999595	2.51448	6.89377	19.3421	2.79719
TRIM5	4.84164e-07	1	2.50963	5.70018	3447.5	604.798
PARP16	0	1	2.50126	5.66791	3039.99	536.344
SP140L	0	1	2.50121	5.66314	12162.1	2147.59
PDGFRA	0.0133409	0.986659	2.4993	5.65622	8704.35	1538.89
DGKG	1.38235e-11	1	2.48459	5.74285	126.943	22.0962
LOC102880640	2.05391e-14	1	2.47611	5.5901	685.173	122.561
STAT2	3.22301e-09	1	2.47122	5.54809	5960.82	1074.38
NAMPT	0	1	2.45659	5.48999	21633.1	3940.45
RBM43	0	1	2.45312	5.48836	1394.51	254.077
IRF5	0.0008283	0.999172	2.4387	5.43201	1607.17	295.863
DLL1	0.000238519	0.999761	2.4327	5.90632	35.9768	6.08293
RFX5	0	1	2.40342	5.30785	926.32	174.511
GTF2B	5.79334e-09	1	2.39606	5.26744	4127.56	783.591
IL6	0.0159119	0.984088	2.39596	5.26893	2786.48	528.843
GBP7	0.000512825	0.999487	2.39581	5.58001	52.6632	9.42962
AZI2	0	1	2.37137	5.17773	4447.43	858.944
CREM	0	1	2.36879	5.18085	960.472	185.381
LOC102883275	2.38698e-14	1	2.36446	5.15648	2183.9	423.518
HBEGF	0.0013691	0.998631	2.35306	5.11156	5946.04	1163.24
FAM212A	0	1	2.34341	5.1218	313.345	61.1706
PITX2	0	1	2.34205	5.08656	889.437	174.852
ENPP4	0.00113814	0.998862	2.32794	5.02736	2188.35	435.28
CDHR2	0.000522659	0.999477	2.32267	5.16848	87.6042	16.9416
GSDMD	0.00128607	0.998714	2.31435	4.97976	2336	469.09
NT5C3A	0.00169117	0.998309	2.31003	4.96442	2515.63	506.723
RICTOR	4.5981e-09	1	2.30047	4.92771	8894.62	1805.02
CD40	0.0335952	0.966405	2.29665	4.92458	1187.08	241.043
REC8	6.42094e-05	0.999936	2.28468	5.0543	75.6683	14.9631
FAM115C	1.28453e-13	1	2.27572	4.84625	3402.04	701.986
TMEM50A	0.000172048	0.999828	2.25785	4.78771	2579.7	538.81
TLR3	4.03083e-06	0.999996	2.24097	4.7534	473.93	99.6956
MXD1	0	1	2.23086	4.70687	959.475	203.838
CTSS	1.92457e-06	0.999998	2.22987	4.84012	84.1076	17.3692
LRRC66	0.0172568	0.982743	2.22273	5.00762	37.9626	7.57296
THBD	0	1	2.21185	4.71911	139.359	29.5229
SIRT1	0	1	2.20868	4.62422	6991.86	1512
TTC31	0	1	2.19052	4.56955	2364.88	517.521
RAB8B	1.38911e-12	1	2.17639	4.52229	5359.12	1185.04
IFIT5	0	1	2.1716	4.50742	5045.99	1119.48
LOC102882918	0.000739041	0.999261	2.16707	4.62792	82.9627	17.9187
LOC102892896	2.22045e-16	1	2.16288	4.49681	586.271	130.367
SAP30	6.32827e-15	1	2.1466	4.43018	4560.19	1029.34
PANX1	0	1	2.14046	4.42762	570.864	128.925
LY6E	1.45592e-07	1	2.1226	4.35646	6050.57	1388.86
LOC102890179	2.99387e-09	1	2.10886	4.35434	248.3	57.0158
FAM214A	0.0316268	0.968373	2.10594	4.31717	808.268	187.214
OTUD4	0	1	2.09716	4.2795	11582.8	2706.57
CCL2	7.06102e-14	1	2.09555	4.27473	11725.7	2743.01
IFI27	0.000117108	0.999883	2.09196	4.26517	5167.93	1211.65
JADE2	4.0679e-08	1	2.07666	4.22486	1453.13	343.939
RNF19B	0	1	2.07625	4.21963	3751	888.931
ZCWPW2	0.00991834	0.990082	2.06858	4.37798	53.6159	12.239
SYTL3	0.000198944	0.999801	2.04985	4.24243	91.9601	21.6686
ZFP36L1	0	1	2.04808	4.13809	3614.47	873.456
CDKN1A	1.27759e-08	1	2.04786	4.13822	2755.07	665.755
PXK	1.12064e-07	1	2.04579	4.13358	1982.32	479.558
SCNN1B	0.000182484	0.999818	2.04237	4.45223	29.2923	6.57148
SMPD5	0.00231446	0.997686	2.04098	4.13456	469.042	113.437
TOR1B	0.014715	0.985285	2.03794	4.10761	8806.3	2143.89
USP25	7.34315e-11	1	2.00409	4.01278	6034.36	1503.78
MARCH5	1.44712e-10	1	2.00316	4.01154	3052.49	760.921
TSPAN2	0.000951447	0.999049	1.98941	4.10082	65.7986	16.0377
CCDC71L	0	1	1.98113	3.98021	256.095	64.3345
CNP	5.13624e-08	1	1.97621	3.93537	10278.9	2611.92
TRAFD1	3.82352e-08	1	1.97429	3.93087	5347.54	1360.39
DUSP6	2.33147e-15	1	1.97208	3.9281	1688.89	429.943
TCIRG1	2.59958e-05	0.999974	1.95541	3.88055	3411.75	879.184
IGFBP3	7.10076e-12	1	1.95164	3.88819	390.61	100.453
USF1	1.08365e-07	1	1.94814	3.86093	3573.93	925.657
B2M	4.52939e-08	1	1.94576	3.85278	21378.7	5548.89
TAPBPL	0.00105533	0.998945	1.93548	3.83105	1266.48	330.576
PLAG1	2.71619e-05	0.999973	1.93345	4.01972	39.8005	9.89379
ZCCHC6	0	1	1.92041	3.78751	3353.63	885.437
PCNX1	0.000129737	0.99987	1.92008	3.78501	12894.2	3406.65
DUSP10	0.0115195	0.988481	1.91744	3.78864	665.158	175.559
DAPP1	0.00150529	0.998495	1.91364	3.81446	158.208	41.4684
GRIPAP1	0.00583633	0.994164	1.89345	3.71919	1791.72	481.743
LOC107196227	6.5731e-10	1	1.88797	3.79981	73.0828	19.2259
SLC25A30	5.68406e-09	1	1.88701	3.70109	2924.62	790.199
IL4I1	0.0174623	0.982538	1.88498	3.70088	944.808	255.285
F11R	0	1	1.8813	3.69385	712.453	192.868
LOC107196617	0.0421412	0.957859	1.87652	3.84539	41.5969	10.8099
TAF4B	2.03884e-10	1	1.86798	3.654	1795.45	491.36
PCSK7	0.00093449	0.999066	1.86647	3.64751	6090.67	1669.81
INPP5K	2.56405e-11	1	1.86543	3.65064	984.962	269.798
RASGEF1A	8.09313e-08	1	1.86071	3.65698	269.246	73.6178
LOC102885874	0.000512775	0.999487	1.84889	3.60373	4418.93	1226.2
ANGPTL6	1.81472e-05	0.999982	1.84881	3.65521	125.663	34.3718
EXOC3L4	2.33147e-15	1	1.84487	3.64456	126.766	34.775
E2F2	0	1	1.83945	3.58081	3126.88	873.224
PLSCR1	5.85584e-10	1	1.8387	3.57877	3435.58	959.983
NFIX	0.00011551	0.999884	1.83848	3.62979	122.927	33.8589
PRNP	0	1	1.83529	3.56955	5816.7	1629.53
CMTR1	0	1	1.83499	3.56911	4557.26	1276.85
PGM2L1	1.36825e-08	1	1.83394	3.57477	665.34	186.114
MYC	2.58293e-12	1	1.82868	3.55284	8658.51	2437.06
RAB27A	0	1	1.8122	3.51419	2558.24	727.966
LOC102885366	0.0184913	0.981509	1.80973	3.83614	20.4334	5.31915
PRICKLE4	4.73278e-05	0.999953	1.80006	3.49214	622.448	178.235
ASPHD2	5.0594e-12	1	1.7954	3.48429	458.729	131.649
DAXX	3.19754e-06	0.999997	1.78906	3.4566	8569.44	2479.15
EPHB3	0.00204584	0.997954	1.78765	3.46972	347.382	100.111
LOC102886519	1.83299e-06	0.999998	1.77562	3.44618	262.762	76.2401
GRINA	7.82402e-08	1	1.76835	3.40824	3576.32	1049.31
IQUB	0.00174126	0.998259	1.76607	3.40651	1097.3	322.112
STAT3	0	1	1.7649	3.39926	7523.69	2213.32
SLFN11	1.14321e-07	1	1.7582	3.38464	2999.63	886.239
CASP8	2.97003e-05	0.99997	1.75477	3.37782	1816.11	537.65
MAPKAPK2	1.22775e-05	0.999988	1.74551	3.35358	12396.2	3696.41
LOC107196640	3.96226e-11	1	1.74292	3.40563	95.9917	28.1792
ZER1	1.64563e-06	0.999998	1.74189	3.34986	1073.24	320.377
APOBEC3H	1.11022e-16	1	1.74156	3.36249	298.86	88.8734
PSME2	1.0569e-07	1	1.74098	3.34403	3917.24	1171.41
IDH1	0.00106409	0.998936	1.73382	3.32746	3957.56	1189.36
CSRNP1	5.9952e-15	1	1.73166	3.32542	1255.42	377.517
LOC102886007	1.52138e-05	0.999985	1.72775	3.31312	5304.03	1600.91
TNFRSF1B	1.01477e-11	1	1.72707	3.31548	1094.14	330.002
GAB1	1.58466e-07	1	1.72524	3.30811	3058	924.389
ENTPD4	1.13882e-11	1	1.72494	3.30915	1539.34	465.169
MR1	0.00235574	0.997644	1.72121	3.30441	731.707	221.426
ITPKA	0	1	1.71803	3.31448	216.619	65.3481
TM2D2	2.59348e-13	1	1.7098	3.27332	2396.17	732.022
LOC107195582	1.22125e-15	1	1.70828	3.27561	661.158	201.836
ATXN7	0	1	1.69533	3.24052	2528.31	780.209
SPATC1	0.00086601	0.999134	1.68833	3.35509	39.6111	11.7992
ZBTB42	0	1	1.68592	3.23305	323.131	99.9394
ITSN1	1.36364e-09	1	1.68201	3.21018	3490.94	1087.45
ABL2	0	1	1.68069	3.20663	6100.32	1902.4
FAS	0.0055481	0.994452	1.67093	3.18811	1251.48	392.539
DENND2D	2.40725e-06	0.999998	1.66512	3.18599	332.983	104.508
LOC102884589	0.0470304	0.95297	1.65509	3.15465	911.474	288.923
PPFIBP1	0.0049261	0.995074	1.65399	3.14785	5778.97	1835.84
BHLHE41	6.58117e-06	0.999993	1.65387	3.15211	890.109	282.379
ZNHIT6	0	1	1.65189	3.14352	4425.47	1407.8
ICAM1	5.09418e-08	1	1.64786	3.13416	10020.5	3197.17
ATXN3	0	1	1.64673	3.13276	3045.84	972.248
MYCBP2	0.0248097	0.97519	1.64589	3.13003	7645.98	2442.77
ADORA2A	0.049498	0.950502	1.64335	3.20158	61.4971	19.2015
TAPBP	3.33067e-16	1	1.63548	3.10753	7371.83	2372.24
CALCOCO2	0	1	1.62885	3.09466	2292.26	740.707
RABGAP1L	2.95227e-07	1	1.61694	3.07194	947.728	308.504
GATA3	6.28991e-08	1	1.61047	3.06241	496.964	162.272
CHCHD7	0.000210087	0.99979	1.60893	3.07382	187.936	61.1341
TNFRSF11A	0.0028959	0.997104	1.57371	3.03467	72.6725	23.9407
SPTLC2	2.24222e-06	0.999998	1.57163	2.97369	3227.37	1085.3
ADCK3	9.57998e-07	0.999999	1.57068	2.97777	563.606	189.265
LOC107195354	0.000198072	0.999802	1.5698	3.06976	41.9785	13.6681
PLEKHM3	2.73658e-07	1	1.56879	2.97038	1074.44	361.711
KDM3A	1.13288e-07	1	1.56406	2.95803	3468.78	1172.66
CLDN23	0.000288228	0.999712	1.56318	3.00157	88.5985	29.5107
TICAM2	0	1	1.56292	2.95809	1133.08	383.039
MAP3K1	0	1	1.55721	2.94476	2097.67	712.333
SHISA5	6.34248e-09	1	1.549	2.92706	4279.83	1462.15
BAK1	0	1	1.54539	2.91985	3870.02	1325.41
ZFP41	8.92947e-05	0.999911	1.53953	2.90915	1807.92	621.453
PPP4R4	1.2222e-05	0.999988	1.53887	2.97343	58.7481	19.751
SNAI2	0.000119035	0.999881	1.53659	2.93122	129.871	44.2995
GM2A	0	1	1.53482	2.90106	1091.11	376.101
RIPK1	0	1	1.52837	2.88616	2460.17	852.399
SELENOK	1.11022e-16	1	1.50522	2.84196	1117.06	393.054
LOC107196630	7.22235e-06	0.999993	1.50261	2.8354	1973.11	695.878
NHSL1	0	1	1.49758	2.82776	889.388	314.514
HAVCR1	0	1	1.49302	2.81518	8673.92	3081.11
SYNE2	0.00528896	0.994711	1.49261	2.8142	15838.2	5627.95
AIM1	5.04609e-09	1	1.48342	2.79661	6968.02	2491.59
PWWP2A	0	1	1.47472	2.78113	1889.39	679.353
CREBRF	0.00219245	0.997808	1.474	2.79372	220.733	79.004
EHD4	4.68646e-07	1	1.46814	2.76689	13910.1	5027.34
SYNE3	0	1	1.4673	2.77503	344.164	124.015
SFMBT1	0.0100962	0.989904	1.46503	2.76222	2244.87	812.7
TPMT	0.00591749	0.994083	1.45906	2.79219	79.9956	28.6433
ERAP2	0	1	1.45757	2.74685	8542	3109.73
COL28A1	0.00156219	0.998438	1.45699	2.77277	124.043	44.7298
SIX1	0	1	1.45636	2.7495	628.948	228.743
LOC102877900	2.94498e-12	1	1.45546	2.74552	1093.1	398.135
GLI4	0	1	1.455	2.74297	2388.97	870.938
WHSC1L1	3.9968e-15	1	1.45482	2.74187	5214.31	1901.73
CBR3	6.17499e-06	0.999994	1.45138	2.7494	227.775	82.839
RBCK1	0	1	1.44927	2.73257	1781.2	651.833
GCH1	0	1	1.44819	2.73655	421.016	153.843
LRP10	0	1	1.44565	2.7242	9455.09	3470.77
MAP3K8	4.69211e-05	0.999953	1.44558	2.76468	81.7401	29.5595
MST1R	0.0137799	0.98622	1.43476	2.73518	102.917	37.621
RBM20	0.032764	0.967236	1.42961	2.8145	27.7269	9.84503
CSF1	0	1	1.42875	2.6924	12027.6	4467.24
CD47	0.00261881	0.997381	1.42847	2.69266	3046.86	1131.54
LOC102892410	0	1	1.42769	2.6908	4945.17	1837.8
GPBAR1	0.0487609	0.951239	1.42453	2.71569	102.25	37.6454
ERAP1	1.20792e-13	1	1.42401	2.68397	4684.19	1745.24
LOC102884177	1.97874e-10	1	1.42014	2.67893	1119.05	417.716
CASP10	0.0034434	0.996557	1.41844	2.67391	3337.42	1248.13
MIER1	0	1	1.4158	2.66883	4160.34	1558.85
TBPL1	0	1	1.41113	2.662	1214.95	456.398
USP42	0	1	1.40711	2.65303	3134.11	1181.32
TRAF5	0.00171133	0.998289	1.4056	2.65382	677.561	255.31
CDHR5	0.00629891	0.993701	1.40495	2.67096	135.247	50.6298
SQRDL	0	1	1.38253	2.60907	1622.46	621.846
TTC39B	0	1	1.38249	2.60977	1141.23	437.285
NOD1	2.56245e-11	1	1.38096	2.60488	6221.41	2388.36
LHFPL2	8.8799e-12	1	1.37631	2.59649	6486.38	2498.13
USP15	0	1	1.37264	2.58997	5376.28	2075.8
ABCD1	0	1	1.37213	2.59001	1949.93	752.859
TEX264	0	1	1.37186	2.58945	2057.77	794.67
RHOF	1.05527e-11	1	1.37086	2.59122	581.344	224.346
PPM1K	0	1	1.36504	2.58205	460.258	178.247
TRIM56	0	1	1.36267	2.57335	1639.97	637.283
CFLAR	0	1	1.36115	2.5702	2172.48	845.252
TMEM171	5.3136e-08	1	1.36099	2.60126	87.8379	33.7613
VRK3	0	1	1.35747	2.56408	1639.17	639.275
GLI2	0.0138284	0.986172	1.35435	2.5594	1086.16	424.372
GALM	3.23207e-05	0.999968	1.35153	2.55382	1401	548.583
TRIM38	0	1	1.35019	2.55032	3206.18	1257.16
DNAJC13	1.43645e-06	0.999999	1.34688	2.54384	11968.3	4704.81
GGCT	0.000842548	0.999157	1.34599	2.5432	2382.33	936.738
MPZ	0.000114566	0.999885	1.34465	2.56588	105.981	41.2977
LOC102894434	0	1	1.34312	2.53881	1519.41	598.47
TOR3A	0	1	1.34186	2.53525	5727.45	2259.12
NR3C1	8.34463e-07	0.999999	1.33836	2.5301	1872.93	740.255
PRAG1	0.000146417	0.999854	1.33081	2.51611	3983.64	1583.25
KHNYN	0	1	1.32977	2.5147	2498.86	993.696
RNF114	6.31469e-10	1	1.32944	2.51329	11245.2	4474.3
PNP	0.0170304	0.98297	1.32929	2.51304	11171.4	4445.35
ADA	0	1	1.32468	2.50903	623.435	248.471
TOX3	0.00020905	0.999791	1.32228	2.52326	117.442	46.5377
IFNAR2	0	1	1.31859	2.49472	5198.42	2083.76
LOC102896678	0	1	1.31705	2.49212	4636.31	1860.38
MYD88	1.29864e-09	1	1.30958	2.47937	3792.46	1529.6
AVPI1	0.000628412	0.999372	1.30898	2.48056	891.293	359.306
LOC102892689	2.55351e-15	1	1.30864	2.48381	383.105	154.235
ARNTL	2.92479e-06	0.999997	1.30751	2.48076	457.327	184.344
PDE7A	2.57572e-13	1	1.29792	2.4593	4540.43	1846.22
MCL1	0	1	1.28864	2.44318	12058.5	4935.58
CTSO	0.0184891	0.981511	1.28669	2.44265	829.902	339.749
GPCPD1	0	1	1.2854	2.43863	2161.8	886.476
SYNPO	0	1	1.28405	2.43776	966.136	396.315
STYX	0	1	1.27726	2.42633	952.562	392.588
ELF1	0	1	1.27581	2.42185	4715.36	1947
LOC102880304	0	1	1.27149	2.42618	199.753	82.3263
PHACTR4	0	1	1.27011	2.41312	1816.82	752.885
PARP8	0	1	1.26871	2.41062	2065.86	856.978
NOV	0	1	1.26368	2.40379	867.793	361.004
BLVRB	0	1	1.26224	2.39965	2439.58	1016.63
KIAA0368	0.00135511	0.998645	1.26156	2.39776	11475.6	4785.97
VCPIP1	0	1	1.25881	2.39346	4961.25	2072.83
KLHL21	0	1	1.25741	2.39114	4878.28	2040.14
RARS	0.00396468	0.996035	1.24681	2.37332	14147.4	5961.03
ASAP3	0.000297611	0.999702	1.24153	2.36619	1340.67	566.589
ST5	0	1	1.24015	2.36475	895.032	378.483
ITPRIP	0	1	1.23556	2.35628	1441.52	611.769
LOC107196107	0	1	1.23516	2.35695	779.51	330.722
CARD19	0	1	1.23443	2.35535	903.24	383.478
SPATA13	0	1	1.23271	2.35172	1355.82	576.516
N4BP1	0	1	1.23223	2.34974	4948.2	2105.84
ALPK3	1.10449e-08	1	1.22669	2.35012	225.154	95.7994
GRAMD3	1.20215e-05	0.999988	1.22638	2.3406	2718.59	1161.49
PMAIP1	0	1	1.22552	2.34326	453.329	193.455
UBE2J1	0.000242785	0.999757	1.22243	2.33381	5332.29	2284.79
WDR25	1.42782e-08	1	1.21944	2.3382	226.325	96.7887
PAX8	0.0410369	0.958963	1.21084	2.3156	2415.17	1042.99
FBXW11	0	1	1.20658	2.30818	7594.76	3290.36
FZD5	4.74737e-05	0.999953	1.20623	2.30805	3005.23	1302.06
RNF24	1.29751e-05	0.999987	1.20354	2.30842	392.596	170.065
DNAJA1	6.96959e-07	0.999999	1.20094	2.29898	24737.3	10760.1
CCBL2	0.0130393	0.986961	1.2003	2.29943	1356.62	589.977
OGFR	5.33408e-09	1	1.2003	2.29862	2808.02	1221.61
NOSIP	3.88578e-15	1	1.19677	2.29405	1160.02	505.661
CYP27A1	0.0267607	0.973239	1.19576	2.29195	1617.35	705.661
DCLK3	1.73104e-09	1	1.19568	2.29083	6915.11	3018.6
CPEB3	8.03473e-05	0.99992	1.19123	2.30267	108.159	46.9653
IL23A	0.00630212	0.993698	1.19064	2.29909	125.149	54.4285
FIBIN	0.000655623	0.999344	1.18494	2.29043	121.348	52.975
MECOM	1.76331e-10	1	1.18466	2.27541	875.78	384.883
LOC107195449	2.21569e-07	1	1.18456	2.28196	226.094	99.0729
HILPDA	0	1	1.18336	2.27387	717.427	315.503
ANKFY1	0.00020629	0.999794	1.1811	2.26772	8876.15	3914.12
ZNF367	6.45702e-07	0.999999	1.18076	2.26769	2765.59	1219.56
SMARCA5	0	1	1.17971	2.26541	21259.2	9384.24
AAK1	0.000449572	0.99955	1.17835	2.2657	798.149	352.27
MAFF	0.040883	0.959117	1.17592	2.27187	160.767	70.7588
LOC107196299	0	1	1.17453	2.25867	1358.57	601.487
DUSP5	0	1	1.1738	2.25927	620.454	274.621
ATOX1	0.0305363	0.969464	1.17335	2.25633	2027.36	898.517
ZCCHC24	7.57029e-11	1	1.16143	2.23855	1101.91	492.238
AEN	0	1	1.15158	2.22225	2813.7	1266.14
MAX	0.00410708	0.995893	1.15083	2.22147	1813.49	816.34
EFR3A	0	1	1.14997	2.21939	6341.84	2857.47
TRRAP	0.00433753	0.995662	1.14963	2.21898	4583.93	2065.77
CAST	7.57619e-06	0.999992	1.14823	2.21661	9771.82	4408.44
PNKD	0.0435219	0.956478	1.14515	2.21542	504.557	227.742
PRKCD	0	1	1.14352	2.21148	819.462	370.543
IKBKE	0	1	1.14024	2.20626	898.534	407.261
DYRK3	0	1	1.13212	2.19366	992.166	452.282
CNDP2	1.69032e-05	0.999983	1.1276	2.18516	8489.66	3885.14
LCAT	0.000325794	0.999674	1.11999	2.17652	585.848	269.162
IRF2BPL	0	1	1.11863	2.17172	5770.5	2657.1
UGCG	0	1	1.1183	2.17293	884.163	406.893
ENDOD1	0.0018501	0.99815	1.11635	2.16834	5064.56	2335.69
CRACR2B	0.00254839	0.997452	1.11512	2.19605	60.124	27.3727
IFI27L2	0.0232574	0.976743	1.10572	2.15434	764.023	354.638
ZNF710	0	1	1.1048	2.15228	1092.59	507.64
LGALS8	1.11022e-16	1	1.10367	2.14938	4576.14	2129.04
PLXNA3	0.0254681	0.974532	1.10238	2.15176	371.231	172.519
CYBASC3	6.1322e-07	0.999999	1.09971	2.14421	1573.12	733.657
B3GNT9	0.0115619	0.988438	1.09903	2.15263	164.097	76.2255
FARP2	7.73548e-12	1	1.09526	2.13817	1035.34	484.211
DBF4B	2.50931e-07	1	1.09368	2.13786	461.901	216.052
MAP3K6	5.03993e-09	1	1.0874	2.12788	565.631	265.814
TOR1AIP1	0.0225209	0.977479	1.08615	2.12323	10884	5126.15
LOC102881590	9.1041e-07	0.999999	1.0789	2.11278	4735.02	2241.12
LAP3	4.13648e-11	1	1.07745	2.11053	7238.6	3429.75
MAMLD1	0.00293007	0.99707	1.07183	2.10545	484.836	230.271
SPTBN5	4.58531e-06	0.999995	1.07084	2.1107	162.486	76.9767
PLEKHA7	0.0176709	0.982329	1.0703	2.1	12534.2	5968.69
PCDHGA1	0.038661	0.961339	1.06983	2.13494	46.1164	21.5955
SERTAD1	4.30216e-05	0.999957	1.06971	2.09996	1701.05	810.032
PLSCR3	0	1	1.06871	2.09826	2299.71	1096.01
ETV6	7.76702e-08	1	1.06704	2.09627	1412.08	673.611
SNRK	1.19571e-13	1	1.06423	2.09222	1377.49	658.379
ACSL5	5.33001e-11	1	1.06378	2.09101	2625.21	1255.47
MSRB1	1.71009e-11	1	1.05955	2.08534	1495.65	717.216
PCGF5	0	1	1.0593	2.08516	1273.28	610.635
RFFL	2.97508e-07	1	1.0551	2.0805	596.494	286.701
CCDC121	0.00235683	0.997643	1.05453	2.08333	250.36	120.168
APAF1	2.208e-06	0.999998	1.05448	2.07747	3178.34	1529.91
ACSL1	8.30169e-12	1	1.05106	2.07289	1875.93	904.981
KSR1	0.0015656	0.998434	1.04871	2.07015	1049.6	507.011
LOC107196580	0.00995878	0.990041	1.04834	2.08842	77.3297	37.0227
LGMN	5.41765e-06	0.999995	1.04808	2.06798	7228.79	3495.57
RGMB	2.26232e-10	1	1.04789	2.0691	972.901	470.2
HAVCR2	3.95228e-07	1	1.04641	2.06577	4002.04	1937.31
PNPT1	5.95545e-05	0.99994	1.04551	2.06448	4088.58	1980.44
ASB13	7.28324e-09	1	1.04468	2.06446	997.905	483.368
DDX24	0	1	1.04137	2.0584	6922.37	3362.98
BAZ2A	0	1	1.02892	2.04113	2360.32	1156.38
CLIC1	0.00417013	0.99583	1.02393	2.0337	5963.36	2932.26
ADCK4	3.51508e-10	1	1.01887	2.02719	1705.37	841.241
SOX9	0.000794744	0.999205	1.01384	2.01987	2431.67	1203.87
SLC7A11	0	1	1.01238	2.01787	2291.86	1135.78
RBM38	1.04569e-08	1	1.0097	2.01815	308.049	152.634
SMAP2	6.60874e-11	1	1.0053	2.00847	1280.48	637.533

## Sheet: Down-regulated genes_WT-PaKiT03
Table S2 All the down-regulated genes in wild type PaKiT03 cells after IFN-α3 treatment.
	PPEE	PPDE	log2_fold_change	RealFC	C1Mean	C2Mean
TMEM52B	0.00285081	0.997149	-3.35987	0.0810404	3.13067	38.7444
KCNA4	1.02261e-09	1	-2.69067	0.147469	11.788	79.9933
EFNA3	0.0125449	0.987455	-2.48183	0.146886	2.62706	17.9431
RXFP3	3.24723e-06	0.999997	-2.35961	0.1869	13.2989	71.1985
MEX3B	0	1	-2.25317	0.208122	70.4141	338.368
DDIT4L	0.034635	0.965365	-2.24414	0.174416	2.62706	15.1093
HNF4A	0.0128115	0.987188	-2.24354	0.205414	19.7783	96.3236
MYCL	1.11144e-12	1	-2.15482	0.216358	14.3606	66.4106
PPP1R3C	0.0317445	0.968256	-2.06325	0.229843	13.0133	56.6518
NOG	0.00471174	0.995288	-2.04735	0.234599	17.0422	72.6764
FOXO6	0	1	-2.0224	0.244365	72.5921	297.095
EFNB2	2.6212e-07	1	-2.00302	0.244354	25.1414	102.92
LOC102885574	8.96722e-09	1	-1.9818	0.248527	28.054	112.912
SLC34A2	1.1174e-07	1	-1.97574	0.253972	497.156	1957.55
EFNA4	0	1	-1.87575	0.269788	51.1136	189.485
TMEM119	0.0248852	0.975115	-1.77703	0.269199	5.92128	22.0231
WNT7B	0	1	-1.66859	0.313803	199.223	634.89
LOC107195890	1.11022e-16	1	-1.64258	0.316935	45.2052	142.654
PALM3	1.13998e-08	1	-1.56735	0.335334	74.552	222.342
FAM65B	0	1	-1.55004	0.339693	86.9943	256.116
CHST3	0	1	-1.50917	0.350335	163.057	465.451
FAM160A1	1.21236e-12	1	-1.47786	0.357305	93.8008	262.541
LRRC32	5.9952e-15	1	-1.47242	0.358332	78.6899	219.619
IL11	0.0158755	0.984124	-1.46387	0.358257	37.6355	105.07
DNAJB5	2.66985e-10	1	-1.46325	0.360946	93.4866	259.022
LOC107195508	0.000536586	0.999463	-1.44664	0.360024	23.371	64.9327
ATOH8	0	1	-1.43602	0.368106	110.134	299.209
S1PR2	0	1	-1.41511	0.374118	190.322	508.739
MPPED2	0.00211019	0.99789	-1.40518	0.373068	36.2208	97.1056
ZNF697	1.35914e-10	1	-1.3912	0.380309	176.218	463.372
MOB3B	3.61471e-06	0.999996	-1.38868	0.38077	144.395	379.234
PRKAR2B	6.04959e-06	0.999994	-1.38823	0.380458	104.851	275.609
FAM198B	0	1	-1.36321	0.388565	1106.8	2848.43
MEX3A	0	1	-1.35871	0.388475	114.298	294.238
ANKS4B	0.000181929	0.999818	-1.35849	0.384038	27.6465	72.005
GADL1	0.0300792	0.969921	-1.34967	0.387028	30.8446	79.712
FAM110B	2.46582e-09	1	-1.34612	0.391231	78.786	201.395
MN1	0	1	-1.34042	0.393181	96.9573	246.612
LOC107196251	2.4647e-14	1	-1.32861	0.39771	379.349	953.848
SLC22A23	0	1	-1.32	0.399859	249.016	622.773
FAM196A	7.62753e-11	1	-1.29834	0.40552	157.517	388.448
LOC107196183	1.5372e-11	1	-1.28735	0.407937	95.8281	234.924
LOC102899006	0.00100775	0.998992	-1.27689	0.409034	46.254	113.095
FZD2	0.0042215	0.995778	-1.26634	0.414634	157.591	380.086
SYBU	0.000128323	0.999872	-1.26037	0.413007	38.1677	92.4283
SERTAD4	0.00899677	0.991003	-1.25257	0.418309	122.657	293.234
PPARGC1B	1.5685e-07	1	-1.2433	0.421972	394.35	934.555
PDGFB	0	1	-1.23641	0.424249	958.499	2259.3
LOC102891704	0	1	-1.22412	0.428006	3311.93	7738.05
KIF26A	0.0400683	0.959932	-1.22411	0.425926	80.1073	188.092
ZNF395	0	1	-1.21408	0.430334	241.256	560.639
VEPH1	1.503e-06	0.999998	-1.20077	0.433322	99.9919	230.77
ARID3A	2.02422e-07	1	-1.19776	0.435382	303.073	696.121
LOC107196110	0.00166438	0.998336	-1.19726	0.431349	35.9482	83.3522
MKX	0.000175165	0.999825	-1.19629	0.436241	1126.69	2582.74
LOC102879241	2.15854e-06	0.999998	-1.19596	0.435831	259.264	594.886
SNN	4.09712e-08	1	-1.19318	0.436841	346.996	794.342
LYPD1	8.51289e-08	1	-1.18371	0.439805	418.373	951.283
ST3GAL5	0.00623847	0.993762	-1.18328	0.439287	162.322	369.527
INHBB	0	1	-1.17948	0.440625	195.002	442.572
FOXG1	0.0106507	0.989349	-1.17456	0.440587	70.8918	160.916
L3MBTL3	8.38166e-09	1	-1.17168	0.442317	108.8	245.99
LOC102894065	1.68201e-11	1	-1.16724	0.444615	263.54	592.749
TRAF4	0	1	-1.15817	0.447477	286.859	641.071
DUSP8	0.0213942	0.978606	-1.14522	0.448601	49.0576	109.369
CXXC5	0	1	-1.14492	0.451917	586.476	1297.76
ZNF608	0.000105413	0.999895	-1.14193	0.45243	240.332	531.215
LOC102883979	2.80087e-10	1	-1.14179	0.451795	123.924	274.304
FAM46B	0.000679069	0.999321	-1.14092	0.452359	156.02	344.915
KCNN4	0	1	-1.13398	0.455018	272.88	599.724
LOC107195761	0.0349168	0.965083	-1.13013	0.453431	50.2283	110.786
RHOBTB1	0	1	-1.12877	0.4569	430.613	942.478
CHRM4	4.31337e-07	1	-1.11762	0.460638	816.253	1772.02
WNT2B	8.27091e-08	1	-1.114	0.461415	292.829	634.645
NRG1	0	1	-1.11399	0.46192	1866.9	4041.62
RTL1	0.0221703	0.97783	-1.11158	0.458843	43.8839	95.6522
PGBD5	0.0327355	0.967264	-1.11132	0.455356	22.8544	50.2022
TIAM2	3.51686e-10	1	-1.1044	0.464696	436.412	939.147
GPR39	0.000185549	0.999814	-1.10329	0.465285	1041.13	2237.63
LOC107196068	0.00417709	0.995823	-1.09973	0.462694	44.3486	95.8603
PLEKHH3	0.00687502	0.993125	-1.0984	0.46519	94.4938	203.141
PAK7	0.00369554	0.996304	-1.0964	0.467346	518.549	1109.57
GDPD1	4.53284e-10	1	-1.09008	0.46881	188.609	402.325
BORCS6	2.1903e-08	1	-1.08982	0.467362	70.8217	151.546
BMP2	0.000256008	0.999744	-1.08276	0.471827	586.103	1242.21
HOXC8	1.51961e-11	1	-1.07993	0.47236	252.608	534.791
LFNG	0.0334562	0.966544	-1.06748	0.477112	4457.43	9342.54
WNT5A	3.6686e-08	1	-1.06622	0.477398	1020.97	2138.63
AHDC1	1.37468e-12	1	-1.06511	0.476839	159.205	333.886
MXRA8	0	1	-1.06473	0.477756	570.395	1193.92
CBX2	7.77156e-16	1	-1.06133	0.478988	861.378	1798.34
METRNL	1.45554e-09	1	-1.06004	0.478085	113.89	238.233
KIFC3	0.000584661	0.999415	-1.0599	0.477852	96.3188	201.577
PSPH	2.40996e-12	1	-1.05731	0.478904	107.71	224.919
ZSCAN2	5.21429e-08	1	-1.05621	0.480197	251.656	524.078
FAM109A	0.00408434	0.995916	-1.05397	0.480858	223.864	465.561
KLHL24	0.00467893	0.995321	-1.05118	0.48196	285.172	591.702
BOK	0.00176003	0.99824	-1.0484	0.478221	32.8461	68.6948
MAML3	0.00374294	0.996257	-1.04404	0.483347	107.847	223.137
LOC102878689	0.000124196	0.999876	-1.02499	0.490074	130.634	266.571
TMEM200A	1.36397e-07	1	-1.0205	0.491999	184.837	375.696
FAM131B	0.000406073	0.999594	-1.01264	0.492105	49.3561	100.306
SS18L1	0	1	-1.0124	0.495206	341.386	689.392
ZBTB7B	0.0396878	0.960312	-1.00892	0.496424	355.783	716.701
LOC102877708	0.00620053	0.993799	-1.00138	0.494475	34.4303	69.6403
