# Supplementary material for: IFNAR2-dependent gene expression profile induced by IFN-α in Pteropus alecto bat cells and impact of IFNAR2 knockout on virus infection
Source: PLoS One. 2017 Aug 9;12(8):e0182866. doi: 10.1371/journal.pone.0182866 (PMC5549907; doi:10.1371/journal.pone.0182866)
Supplement: S3 Table — (XLSX) [file pone.0182866.s003.xlsx]

## Sheet: Up-regulated unknown IRGs
Table S3 Up-regulated unknown IRGs in wild-type PaKiT03 cells after IFN-α3 treatment.
	PPEE	PPDE	log2_fold_change	RealFC	C1Mean	C2Mean
LOC102893220	1.19904e-14	1	10.1612	1190.09	21235.3	17.8334
LOC102893426	2.04725e-13	1	7.78617	225.864	6797.28	30.0846
EIF4E1B	0	1	7.15746	10103.2	101.022	0
LOC107196504	3.21965e-15	1	6.64728	115.149	538.433	4.66605
LOC102888471	0	1	6.2162	5227.87	52.2687	0
SLC13A3	0.0012226	0.998777	5.43142	3004.98	30.0398	0
RAB19	2.38865e-05	0.999976	5.39228	49.6603	186.708	3.74991
FOXS1	0.0459247	0.954075	5.33303	2802.25	28.0125	0
IL12A	0	1	4.94122	45.3583	64.7109	1.41688
LOC107195760	0	1	4.89717	30.4426	956.313	31.4039
PRRG2	5.49312e-07	0.999999	4.80949	28.2447	2640.54	93.4785
LOC102894880	0.000452643	0.999547	4.7774	46.7101	44.9586	0.952715
LOC102887544	1.39888e-14	1	4.71981	26.443	5146.16	194.604
LOC107196302	1.72679e-11	1	4.71894	28.706	215.567	7.49981
AFAP1L2	0	1	4.70791	26.3788	1910.62	72.4204
LOC102887403	5.59077e-10	1	4.56187	23.7782	2371.97	99.7443
GPIHBP1	1.70327e-06	0.999998	4.52073	39.3947	36.9554	0.928333
RNASEL	0	1	4.418	21.4536	4018.71	187.312
KANK4	1.52545e-06	0.999998	4.28549	20.5656	251.147	12.2024
TMPRSS2	0	1	4.02523	17.5384	149.906	8.53786
SLC22A31	0.00362162	0.996378	3.89459	18.3299	51.669	2.80938
NFAM1	0.00740718	0.992593	3.74377	16.4857	46.4694	2.80938
LOC102885028	3.11852e-05	0.999969	3.72305	13.2821	1483.28	111.665
DGKI	0.017221	0.982779	3.71459	17.6056	33.4976	1.89324
LOC107195995	2.81764e-12	1	3.65198	13.6462	103.136	7.54858
LOC102897328	0.00236097	0.997639	3.64087	13.1102	166.182	12.6666
LOC102895755	1.23328e-07	1	3.62292	12.423	958.216	77.123
LOC107196284	0	1	3.58286	12.1632	519.51	42.7024
CDH1	1.604e-05	0.999984	3.56425	12.5338	135.299	10.7856
CBLN3	0	1	3.49159	12.1013	102.102	8.42815
LOC107196221	6.29885e-07	0.999999	3.49002	11.5084	303.457	26.3591
LOC102886800	4.0395e-08	1	3.44744	13.0214	42.9053	3.28574
SLC24A1	0.0123778	0.987622	3.42668	11.7885	78.0071	6.60805
ARHGAP20	0.00997328	0.990027	3.42309	25.1389	11.91	0.464167
SMAGP	0.00281697	0.997183	3.31813	10.5109	123.347	11.7261
IL17RC	0.00102968	0.99897	3.29311	9.83672	1764.04	179.323
RASSF5	1.08037e-08	1	3.27218	10.7399	60.573	5.63095
SLFN14	0	1	3.19567	9.30116	383.406	41.2124
LOC107195753	0.00140816	0.998592	3.14911	10.8242	30.6395	2.82157
FAM58A	1.42875e-12	1	3.00141	8.05001	939.491	116.698
LOC107196355	0.00385271	0.996147	2.92906	10.8464	15.5988	1.42907
CYP2C19	0.0397539	0.960246	2.88051	8.09365	49.6	6.1195
JAZF1	0.0267658	0.973234	2.8599	8.03601	45.5167	5.65534
LOC107195296	0.0041838	0.995816	2.83506	7.28811	206.146	28.2767
STARD8	0	1	2.79997	7.03854	397.084	56.4071
BPI	0.00213777	0.997862	2.78608	8.66608	20.2948	2.33302
LOC102883065	1.84852e-07	1	2.77	6.82718	4579.73	670.8
LOC102891850	0.0048642	0.995136	2.7499	9.57091	13.5299	1.40469
LOC102898122	0.0197271	0.980273	2.6785	6.4924	272.298	41.9326
LOC107195519	0.000352186	0.999648	2.63489	7.76592	18.2804	2.34522
RAB39A	0	1	2.62421	6.25045	266.886	42.6902
TCEANC2	0	1	2.55881	5.90057	2426.18	411.168
LYPD6B	3.9825e-11	1	2.54123	6.27043	47.2326	7.52419
PARP16	0	1	2.50126	5.66791	3039.99	536.344
LOC102880640	2.05391e-14	1	2.47611	5.5901	685.173	122.561
LOC102883275	2.38698e-14	1	2.36446	5.15648	2183.9	423.518
PITX2	0	1	2.34205	5.08656	889.437	174.852
CDHR2	0.000522659	0.999477	2.32267	5.16848	87.6042	16.9416
FAM115C	1.28453e-13	1	2.27572	4.84625	3402.04	701.986
TMEM50A	0.000172048	0.999828	2.25785	4.78771	2579.7	538.81
LRRC66	0.0172568	0.982743	2.22273	5.00762	37.9626	7.57296
SIRT1	0	1	2.20868	4.62422	6991.86	1512
TTC31	0	1	2.19052	4.56955	2364.88	517.521
LOC102882918	0.000739041	0.999261	2.16707	4.62792	82.9627	17.9187
LOC102892896	2.22045e-16	1	2.16288	4.49681	586.271	130.367
LOC102890179	2.99387e-09	1	2.10886	4.35434	248.3	57.0158
ZCWPW2	0.00991834	0.990082	2.06858	4.37798	53.6159	12.239
SYTL3	0.000198944	0.999801	2.04985	4.24243	91.9601	21.6686
ZFP36L1	0	1	2.04808	4.13809	3614.47	873.456
USF1	1.08365e-07	1	1.94814	3.86093	3573.93	925.657
PLAG1	2.71619e-05	0.999973	1.93345	4.01972	39.8005	9.89379
LOC107196227	6.5731e-10	1	1.88797	3.79981	73.0828	19.2259
SLC25A30	5.68406e-09	1	1.88701	3.70109	2924.62	790.199
LOC107196617	0.0421412	0.957859	1.87652	3.84539	41.5969	10.8099
TAF4B	2.03884e-10	1	1.86798	3.654	1795.45	491.36
PCSK7	0.00093449	0.999066	1.86647	3.64751	6090.67	1669.81
INPP5K	2.56405e-11	1	1.86543	3.65064	984.962	269.798
LOC102885874	0.000512775	0.999487	1.84889	3.60373	4418.93	1226.2
LOC102885366	0.0184913	0.981509	1.80973	3.83614	20.4334	5.31915
PRICKLE4	4.73278e-05	0.999953	1.80006	3.49214	622.448	178.235
LOC102886519	1.83299e-06	0.999998	1.77562	3.44618	262.762	76.2401
IQUB	0.00174126	0.998259	1.76607	3.40651	1097.3	322.112
LOC107196640	3.96226e-11	1	1.74292	3.40563	95.9917	28.1792
LOC102886007	1.52138e-05	0.999985	1.72775	3.31312	5304.03	1600.91
ENTPD4	1.13882e-11	1	1.72494	3.30915	1539.34	465.169
TM2D2	2.59348e-13	1	1.7098	3.27332	2396.17	732.022
LOC107195582	1.22125e-15	1	1.70828	3.27561	661.158	201.836
SPATC1	0.00086601	0.999134	1.68833	3.35509	39.6111	11.7992
ZBTB42	0	1	1.68592	3.23305	323.131	99.9394
LOC102884589	0.0470304	0.95297	1.65509	3.15465	911.474	288.923
BHLHE41	6.58117e-06	0.999993	1.65387	3.15211	890.109	282.379
ZNHIT6	0	1	1.65189	3.14352	4425.47	1407.8
ADORA2A	0.049498	0.950502	1.64335	3.20158	61.4971	19.2015
CHCHD7	0.000210087	0.99979	1.60893	3.07382	187.936	61.1341
LOC107195354	0.000198072	0.999802	1.5698	3.06976	41.9785	13.6681
PLEKHM3	2.73658e-07	1	1.56879	2.97038	1074.44	361.711
ZFP41	8.92947e-05	0.999911	1.53953	2.90915	1807.92	621.453
PPP4R4	1.2222e-05	0.999988	1.53887	2.97343	58.7481	19.751
SELENOK	1.11022e-16	1	1.50522	2.84196	1117.06	393.054
LOC107196630	7.22235e-06	0.999993	1.50261	2.8354	1973.11	695.878
HAVCR1	0	1	1.49302	2.81518	8673.92	3081.11
PWWP2A	0	1	1.47472	2.78113	1889.39	679.353
TPMT	0.00591749	0.994083	1.45906	2.79219	79.9956	28.6433
COL28A1	0.00156219	0.998438	1.45699	2.77277	124.043	44.7298
SIX1	0	1	1.45636	2.7495	628.948	228.743
LOC102877900	2.94498e-12	1	1.45546	2.74552	1093.1	398.135
GLI4	0	1	1.455	2.74297	2388.97	870.938
LRP10	0	1	1.44565	2.7242	9455.09	3470.77
MST1R	0.0137799	0.98622	1.43476	2.73518	102.917	37.621
RBM20	0.032764	0.967236	1.42961	2.8145	27.7269	9.84503
LOC102892410	0	1	1.42769	2.6908	4945.17	1837.8
GPBAR1	0.0487609	0.951239	1.42453	2.71569	102.25	37.6454
LOC102884177	1.97874e-10	1	1.42014	2.67893	1119.05	417.716
TBPL1	0	1	1.41113	2.662	1214.95	456.398
CDHR5	0.00629891	0.993701	1.40495	2.67096	135.247	50.6298
TEX264	0	1	1.37186	2.58945	2057.77	794.67
VRK3	0	1	1.35747	2.56408	1639.17	639.275
GLI2	0.0138284	0.986172	1.35435	2.5594	1086.16	424.372
MPZ	0.000114566	0.999885	1.34465	2.56588	105.981	41.2977
LOC102894434	0	1	1.34312	2.53881	1519.41	598.47
KHNYN	0	1	1.32977	2.5147	2498.86	993.696
TOX3	0.00020905	0.999791	1.32228	2.52326	117.442	46.5377
LOC102896678	0	1	1.31705	2.49212	4636.31	1860.38
LOC102892689	2.55351e-15	1	1.30864	2.48381	383.105	154.235
STYX	0	1	1.27726	2.42633	952.562	392.588
LOC102880304	0	1	1.27149	2.42618	199.753	82.3263
KIAA0368	0.00135511	0.998645	1.26156	2.39776	11475.6	4785.97
LOC107196107	0	1	1.23516	2.35695	779.51	330.722
CARD19	0	1	1.23443	2.35535	903.24	383.478
SPATA13	0	1	1.23271	2.35172	1355.82	576.516
UBE2J1	0.000242785	0.999757	1.22243	2.33381	5332.29	2284.79
NOSIP	3.88578e-15	1	1.19677	2.29405	1160.02	505.661
DCLK3	1.73104e-09	1	1.19568	2.29083	6915.11	3018.6
FIBIN	0.000655623	0.999344	1.18494	2.29043	121.348	52.975
LOC107195449	2.21569e-07	1	1.18456	2.28196	226.094	99.0729
ZNF367	6.45702e-07	0.999999	1.18076	2.26769	2765.59	1219.56
LOC107196299	0	1	1.17453	2.25867	1358.57	601.487
EFR3A	0	1	1.14997	2.21939	6341.84	2857.47
TRRAP	0.00433753	0.995662	1.14963	2.21898	4583.93	2065.77
PRKCD	0	1	1.14352	2.21148	819.462	370.543
LCAT	0.000325794	0.999674	1.11999	2.17652	585.848	269.162
IFI27L2	0.0232574	0.976743	1.10572	2.15434	764.023	354.638
PLXNA3	0.0254681	0.974532	1.10238	2.15176	371.231	172.519
CYBASC3	6.1322e-07	0.999999	1.09971	2.14421	1573.12	733.657
B3GNT9	0.0115619	0.988438	1.09903	2.15263	164.097	76.2255
LOC102881590	9.1041e-07	0.999999	1.0789	2.11278	4735.02	2241.12
SPTBN5	4.58531e-06	0.999995	1.07084	2.1107	162.486	76.9767
PLEKHA7	0.0176709	0.982329	1.0703	2.1	12534.2	5968.69
PCDHGA1	0.038661	0.961339	1.06983	2.13494	46.1164	21.5955
PLSCR3	0	1	1.06871	2.09826	2299.71	1096.01
SNRK	1.19571e-13	1	1.06423	2.09222	1377.49	658.379
RFFL	2.97508e-07	1	1.0551	2.0805	596.494	286.701
CCDC121	0.00235683	0.997643	1.05453	2.08333	250.36	120.168
APAF1	2.208e-06	0.999998	1.05448	2.07747	3178.34	1529.91
KSR1	0.0015656	0.998434	1.04871	2.07015	1049.6	507.011
LOC107196580	0.00995878	0.990041	1.04834	2.08842	77.3297	37.0227
RGMB	2.26232e-10	1	1.04789	2.0691	972.901	470.2
ADCK4	3.51508e-10	1	1.01887	2.02719	1705.37	841.241
RBM38	1.04569e-08	1	1.0097	2.01815	308.049	152.634
SMAP2	6.60874e-11	1	1.0053	2.00847	1280.48	637.533

## Sheet: Down-regulated unknown IRGs
Table S2 Down-regulated unknown IRGs in wild-type PaKiT03 cells after IFN-α3 treatment.
	PPEE	PPDE	log2_fold_change	RealFC	C1Mean	C2Mean
KCNA4	1.02261e-09	1	-2.69067	0.147469	11.788	79.9933
EFNA3	0.0125449	0.987455	-2.48183	0.146886	2.62706	17.9431
RXFP3	3.24723e-06	0.999997	-2.35961	0.1869	13.2989	71.1985
HNF4A	0.0128115	0.987188	-2.24354	0.205414	19.7783	96.3236
NOG	0.00471174	0.995288	-2.04735	0.234599	17.0422	72.6764
FOXO6	0	1	-2.0224	0.244365	72.5921	297.095
LOC102885574	8.96722e-09	1	-1.9818	0.248527	28.054	112.912
SLC34A2	1.1174e-07	1	-1.97574	0.253972	497.156	1957.55
PALM3	1.13998e-08	1	-1.56735	0.335334	74.552	222.342
CHST3	0	1	-1.50917	0.350335	163.057	465.451
FAM160A1	1.21236e-12	1	-1.47786	0.357305	93.8008	262.541
LRRC32	5.9952e-15	1	-1.47242	0.358332	78.6899	219.619
DNAJB5	2.66985e-10	1	-1.46325	0.360946	93.4866	259.022
LOC107195508	0.000536586	0.999463	-1.44664	0.360024	23.371	64.9327
ATOH8	0	1	-1.43602	0.368106	110.134	299.209
S1PR2	0	1	-1.41511	0.374118	190.322	508.739
ZNF697	1.35914e-10	1	-1.3912	0.380309	176.218	463.372
MOB3B	3.61471e-06	0.999996	-1.38868	0.38077	144.395	379.234
PRKAR2B	6.04959e-06	0.999994	-1.38823	0.380458	104.851	275.609
MEX3A	0	1	-1.35871	0.388475	114.298	294.238
ANKS4B	0.000181929	0.999818	-1.35849	0.384038	27.6465	72.005
GADL1	0.0300792	0.969921	-1.34967	0.387028	30.8446	79.712
FAM196A	7.62753e-11	1	-1.29834	0.40552	157.517	388.448
LOC107196183	1.5372e-11	1	-1.28735	0.407937	95.8281	234.924
LOC102899006	0.00100775	0.998992	-1.27689	0.409034	46.254	113.095
SYBU	0.000128323	0.999872	-1.26037	0.413007	38.1677	92.4283
SERTAD4	0.00899677	0.991003	-1.25257	0.418309	122.657	293.234
KIF26A	0.0400683	0.959932	-1.22411	0.425926	80.1073	188.092
VEPH1	1.503e-06	0.999998	-1.20077	0.433322	99.9919	230.77
INHBB	0	1	-1.17948	0.440625	195.002	442.572
FOXG1	0.0106507	0.989349	-1.17456	0.440587	70.8918	160.916
LOC102894065	1.68201e-11	1	-1.16724	0.444615	263.54	592.749
LOC102883979	2.80087e-10	1	-1.14179	0.451795	123.924	274.304
CHRM4	4.31337e-07	1	-1.11762	0.460638	816.253	1772.02
WNT2B	8.27091e-08	1	-1.114	0.461415	292.829	634.645
RTL1	0.0221703	0.97783	-1.11158	0.458843	43.8839	95.6522
PGBD5	0.0327355	0.967264	-1.11132	0.455356	22.8544	50.2022
LOC107196068	0.00417709	0.995823	-1.09973	0.462694	44.3486	95.8603
PAK7	0.00369554	0.996304	-1.0964	0.467346	518.549	1109.57
AHDC1	1.37468e-12	1	-1.06511	0.476839	159.205	333.886
CBX2	7.77156e-16	1	-1.06133	0.478988	861.378	1798.34
ZSCAN2	5.21429e-08	1	-1.05621	0.480197	251.656	524.078
LOC102878689	0.000124196	0.999876	-1.02499	0.490074	130.634	266.571
TMEM200A	1.36397e-07	1	-1.0205	0.491999	184.837	375.696
FAM131B	0.000406073	0.999594	-1.01264	0.492105	49.3561	100.306
SS18L1	0	1	-1.0124	0.495206	341.386	689.392
ZBTB7B	0.0396878	0.960312	-1.00892	0.496424	355.783	716.701
LOC107195890	1.11022e-16	1	-1.64258	0.316935	45.2052	142.654
LOC107196251	2.4647e-14	1	-1.32861	0.39771	379.349	953.848
LOC107195761	0.0349168	0.965083	-1.13013	0.453431	50.2283	110.786
LOC107196110	0.00166438	0.998336	-1.19726	0.431349	35.9482	83.3522
