# Supplementary material for: IFNAR2-dependent gene expression profile induced by IFN-α in Pteropus alecto bat cells and impact of IFNAR2 knockout on virus infection
Source: PLoS One. 2017 Aug 9;12(8):e0182866. doi: 10.1371/journal.pone.0182866 (PMC5549907; doi:10.1371/journal.pone.0182866)
Supplement: S5 Table — (XLSX) [file pone.0182866.s005.xlsx]

## Sheet: all up IRGs
Table S5 Canonical pathways analysis for all the up-regulated IRGs
Ingenuity Canonical Pathways	-log(p-value)	Ratio	z-score	Molecules
Interferon Signaling	19.5	0.5	NaN	SOCS1,IFIT3,OAS1,MX1,IFI35,IRF9,PSMB8,JAK2,IFNAR2,TAP1,IRF1,BAK1,ISG15,IFITM3,IFIT1,STAT2,IFI6,STAT1
Death Receptor Signaling	13.2	0.215	NaN	PARP16,PARP10,ZC3HAV1,APAF1,TNFSF10,PARP8,IKBKE,PARP12,PARP9,FAS,DAXX,RIPK1,PARP15,PARP11,TNFSF15,CFLAR,CASP8,TNFRSF1B,PARP14,CASP10
Antigen Presentation Pathway	13	0.368	NaN	B2M,PSMB9,CIITA,PSMB8,CD74,TAP1,MR1,NLRC5,HLA-DRB1,HLA-DMA,HLA-DRA,HLA-DQA2,TAPBP,TAP2
Th1 Pathway	10.9	0.156	NaN	SOCS1,RUNX3,DLL1,ICAM1,IL12A,IL12RB1,HAVCR2,LGALS9,STAT3,JAK2,IL6,IRF1,HLA-DRB1,GAB1,CD40,HLA-DMA,HLA-DRA,CD274,STAT1,HLA-DQA2,GATA3
Activation of IRF by Cytosolic Pattern Recognition Receptors	10.7	0.238	NaN	DHX58,ZBP1,IKBKE,IRF9,IL6,ADAR,ISG15,IFIH1,IRF7,RIPK1,CD40,DDX58,STAT2,IFIT2,STAT1
Th1 and Th2 Activation Pathway	9.87	0.124	NaN	SOCS1,RUNX3,DLL1,ICAM1,IL12A,IL12RB1,BHLHE41,HAVCR1,HAVCR2,LGALS9,STAT3,JAK2,IL6,IRF1,HLA-DRB1,GAB1,CD40,HLA-DMA,HLA-DRA,CD274,STAT1,GATA3,HLA-DQA2
Retinoic acid Mediated Apoptosis Signaling	9.71	0.226	NaN	PARP16,PARP15,PARP10,ZC3HAV1,APAF1,TNFSF10,PARP8,PARP11,PARP12,CFLAR,CASP8,PARP9,IRF1,PARP14
Role of Pattern Recognition Receptors in Recognition of Bacteria and Viruses	9.07	0.139	NaN	OAS1,IL12A,OAS2,MYD88,CCL5,C1QB,IL6,OAS3,RNASEL,TLR2,IFIH1,IRF7,GAB1,PRKCD,DDX58,NOD1,TLR3,EIF2AK2,RIPK2
Dendritic Cell Maturation	7.33	0.104	NaN	B2M,ICAM1,IL12A,MYD88,IL15,IKBKE,JAK2,IL6,TLR2,HLA-DRB1,GAB1,CD40,HLA-DMA,HLA-DRA,STAT2,TLR3,IRF8,STAT1,TNFRSF1B,IL23A
Type I Diabetes Mellitus Signaling	7.13	0.135	NaN	SOCS1,IL12A,MYD88,APAF1,IKBKE,JAK2,IRF1,FAS,RIPK1,HLA-DRB1,HLA-DMA,HLA-DRA,CASP8,TNFRSF1B,STAT1
TREM1 Signaling	6.64	0.16	NaN	TLR2,NLRC5,ICAM1,CD40,CCL2,MYD88,CIITA,NOD1,IL6,JAK2,TLR3,STAT3
Altered T Cell and B Cell Signaling in Rheumatoid Arthritis	6.61	0.144	NaN	TLR2,HLA-DRB1,IL12A,CD40,CSF1,HLA-DMA,HLA-DRA,IL15,TLR3,IL6,IL23A,FAS,TNFSF13B
Role of PKR in Interferon Induction and Antiviral Response	6.34	0.22	NaN	APAF1,IKBKE,TRAF5,TLR3,EIF2AK2,CASP8,STAT1,RNASEL,IRF1
Role of Macrophages, Fibroblasts and Endothelial Cells in Rheumatoid Arthritis	6.19	0.0772	NaN	SOCS1,VCAM1,ICAM1,MYD88,IL15,IL17RC,IKBKE,STAT3,CCL5,JAK2,IL6,TLR2,MYC,RIPK1,CCL2,GAB1,CSF1,PRKCD,FZD5,TLR3,TRAF5,TNFRSF1B,MAPKAPK2,TNFSF13B
Role of RIG1-like Receptors in Antiviral Innate Immunity	6.06	0.205	NaN	IFIH1,DHX58,IRF7,RIPK1,DDX58,IKBKE,CASP8,TRIM25,CASP10
T Helper Cell Differentiation	5.87	0.151	NaN	HLA-DRB1,IL12A,CD40,IL12RB1,HLA-DMA,HLA-DRA,IL6,STAT3,STAT1,TNFRSF1B,GATA3
Communication between Innate and Adaptive Immune Cells	5.56	0.128	NaN	TLR2,B2M,CXCL10,HLA-DRB1,IL12A,CD40,HLA-DRA,IL15,IL6,CCL5,TLR3,TNFSF13B
Th2 Pathway	5.43	0.1	NaN	RUNX3,DLL1,ICAM1,IL12A,IL12RB1,HAVCR1,BHLHE41,JAK2,HLA-DRB1,GAB1,CD40,HLA-DMA,HLA-DRA,HLA-DQA2,GATA3
NF-魏B Signaling	5.06	0.0884	NaN	AZI2,MYD88,MAP3K1,TNFRSF11A,TLR2,RIPK1,GAB1,CD40,PDGFRA,MAP3K8,EIF2AK2,TRAF5,TLR3,CASP8,TNFRSF1B,TNFSF13B
UVA-Induced MAPK Signaling	5.01	0.113	NaN	SMPD5,PARP16,GAB1,PARP15,PARP10,ZC3HAV1,PARP8,PARP11,PARP12,STAT1,PARP9,PARP14
Crosstalk between Dendritic Cells and Natural Killer Cells	5.01	0.124	NaN	IL15RA,HLA-DRB1,IL12A,CD40,HLA-DRA,IL15,TNFSF10,IL6,TLR3,TNFRSF1B,FAS
IL-12 Signaling and Production in Macrophages	4.9	0.0959	NaN	IL12A,IL12RB1,MYD88,IKBKE,IRF1,TLR2,GAB1,CD40,PRKCD,MAP3K8,MST1R,IRF8,IL23A,STAT1
Role of JAK1, JAK2 and TYK2 in Interferon Signaling	4.75	0.25	NaN	SOCS1,STAT2,JAK2,STAT3,IFNAR2,STAT1
Prolactin Signaling	4.51	0.12	NaN	MYC,SOCS1,GAB1,PRKCD,NMI,JAK2,STAT3,STAT1,NR3C1,IRF1
Pathogenesis of Multiple Sclerosis	4.41	0.444	NaN	CXCL10,CXCL11,CCL5,CXCL9
Hepatic Fibrosis / Hepatic Stellate Cell Activation	4.39	0.082	NaN	VCAM1,ICAM1,CCL5,IL6,CXCL9,IFNAR2,FAS,COL28A1,CD40,CCL2,CSF1,IGFBP3,PDGFRA,TNFRSF1B,STAT1
IL-15 Production	4.34	0.214	NaN	IL15,IL6,MST1R,JAK2,STAT1,IRF1
PDGF Signaling	4.2	0.111	NaN	MYC,ABL2,GAB1,MAP3K1,PDGFRA,INPP5K,JAK2,STAT3,EIF2AK2,STAT1
Acute Phase Response Signaling	4.16	0.0824	NaN	C1R,SOCS1,SERPING1,RIPK1,MYD88,C1S,MAP3K1,IKBKE,STAT3,IL6,JAK2,TNFRSF1B,NR3C1,C2
Induction of Apoptosis by HIV1	3.98	0.131	NaN	DAXX,RIPK1,APAF1,IKBKE,CASP8,TNFRSF1B,BAK1,FAS
VDR/RXR Activation	3.97	0.115	NaN	CXCL10,GTF2B,IL12A,PRKCD,CDKN1A,MXD1,IGFBP3,CCL5,THBD
Polyamine Regulation in Colon Cancer	3.82	0.227	NaN	MYC,MAX,MXD1,PSME2,SAT1
Protein Ubiquitination Pathway	3.58	0.0642	NaN	B2M,PSMB9,USP18,USP15,USP43,PSMB10,PSME2,DNAJC13,PSMB8,DNAJA1,UBE2L6,TAP1,UBD,UBE2J1,USP42,TAP2,USP25
CD27 Signaling in Lymphocytes	3.57	0.132	NaN	MAP3K6,MAP3K1,APAF1,IKBKE,MAP3K8,TRAF5,CASP8
Role of JAK family kinases in IL-6-type Cytokine Signaling	3.54	0.2	NaN	SOCS1,IL6,JAK2,STAT3,STAT1
IL-4 Signaling	3.52	0.101	NaN	SOCS1,IRF4,HLA-DRB1,GAB1,HLA-DMA,HLA-DRA,INPP5K,JAK2,NR3C1
p53 Signaling	3.44	0.0901	NaN	PMAIP1,SNAI2,GAB1,SIRT1,COQ8A,CDKN1A,APAF1,PML,FAS,DRAM1
Toll-like Receptor Signaling	3.31	0.105	NaN	TLR2,UBD,IL12A,TICAM2,MYD88,MAP3K1,TLR3,EIF2AK2
Sumoylation Pathway	3.28	0.0938	NaN	DAXX,CDH1,SIRT1,RHOF,PML,NR3C1,ISG20,FAS,SP100
Role of Hypercytokinemia/hyperchemokinemia in the Pathogenesis of Influenza	3.26	0.14	NaN	CXCL10,IL12A,CCL2,IL15,IL6,CCL5
Differential Regulation of Cytokine Production in Macrophages and T Helper Cells by IL-17A and IL-17F	3.1	0.222	NaN	IL12A,CCL2,IL6,CCL5
JAK/Stat Signaling	3.05	0.0964	NaN	SOCS1,GAB1,CDKN1A,STAT2,IL6,JAK2,STAT3,STAT1
Production of Nitric Oxide and Reactive Oxygen Species in Macrophages	3.04	0.067	NaN	MAP3K6,MAP3K1,IKBKE,JAK2,IRF1,TLR2,GAB1,PRKCD,MAP3K8,IRF8,TNFRSF1B,STAT1,RHOF
Primary Immunodeficiency Signaling	3	0.125	NaN	RFX5,CD40,CIITA,ADA,TAP1,TAP2
IL-17 Signaling	2.98	0.0941	NaN	CXCL10,CXCL11,GAB1,CCL2,IL17RC,IL6,JAK2,MAPKAPK2
Apoptosis Signaling	2.82	0.0889	NaN	APAF1,IKBKE,CASP8,TNFRSF1B,BAK1,FAS,MCL1,CASP10
Role of JAK1 and JAK3 in 纬c Cytokine Signaling	2.79	0.0986	NaN	SOCS1,IL15RA,GAB1,IL15,JAK2,STAT3,STAT1
MSP-RON Signaling Pathway	2.76	0.0972	NaN	TLR2,IL12A,GAB1,CCL2,CSF1,MST1R,JAK2
Glucocorticoid Receptor Signaling	2.74	0.0556	NaN	VCAM1,ICAM1,MAP3K1,IKBKE,JAK2,CCL5,IL6,STAT3,NR3C1,TAF4B,GTF2B,CCL2,GAB1,CDKN1A,STAT1,ADRB2
Complement System	2.73	0.135	NaN	C1R,SERPING1,C1S,C1QB,C2
HGF Signaling	2.72	0.0783	NaN	GAB1,MAP3K6,PRKCD,CDKN1A,MAP3K1,MAP3K8,IL6,STAT3,ELF1
STAT3 Pathway	2.69	0.0946	NaN	MYC,SOCS1,CDKN1A,PDGFRA,JAK2,STAT3,TNFRSF11A
Molecular Mechanisms of Cancer	2.67	0.0505	NaN	PMAIP1,APAF1,JAK2,FAS,BAK1,MYC,DAXX,CDH1,MAX,GAB1,PRKCD,CDKN1A,FZD5,ARHGEF3,CFLAR,CASP8,RHOF,E2F2,CASP10
IL-15 Signaling	2.62	0.0921	NaN	VCAM1,IL15RA,GAB1,IL15,IL6,JAK2,STAT3
Tumoricidal Function of Hepatic Natural Killer Cells	2.61	0.167	NaN	ICAM1,APAF1,CASP8,FAS
IL-17A Signaling in Gastric Cells	2.55	0.16	NaN	CXCL10,CXCL11,IL17RC,CCL5
CD40 Signaling	2.53	0.0886	NaN	ICAM1,CD40,GAB1,IKBKE,TRAF5,STAT3,MAPKAPK2
Growth Hormone Signaling	2.41	0.0843	NaN	SOCS1,GAB1,PRKCD,IGFBP3,JAK2,STAT3,STAT1
Type II Diabetes Mellitus Signaling	2.41	0.0703	NaN	SMPD5,SOCS1,GAB1,PRKCD,MAP3K1,ACSL5,IKBKE,TNFRSF1B,ACSL1
IL-6 Signaling	2.41	0.0703	NaN	SOCS1,GAB1,IKBKE,IL6,JAK2,STAT3,MAPKAPK2,TNFRSF1B,MCL1
Allograft Rejection Signaling	2.38	0.0833	NaN	B2M,HLA-DRB1,CD40,HLA-DMA,HLA-DRA,HLA-DQA2,FAS
Granulocyte Adhesion and Diapedesis	2.37	0.0615	NaN	CXCL10,VCAM1,CXCL11,ICAM1,CLDN23,CCL2,CCL8,CCL5,TNFRSF1B,CXCL9,MMP25
iNOS Signaling	2.35	0.111	NaN	MYD88,IKBKE,JAK2,STAT1,IRF1
Thrombopoietin Signaling	2.32	0.0923	NaN	MYC,GAB1,PRKCD,JAK2,STAT3,STAT1
Autoimmune Thyroid Disease Signaling	2.27	0.106	NaN	HLA-DRB1,CD40,HLA-DMA,HLA-DRA,FAS
Graft-versus-Host Disease Signaling	2.23	0.104	NaN	HLA-DRB1,HLA-DMA,HLA-DRA,IL6,FAS
TNFR1 Signaling	2.16	0.1	NaN	RIPK1,MAP3K1,APAF1,IKBKE,CASP8
Cytotoxic T Lymphocyte-mediated Apoptosis of Target Cells	2.15	0.125	NaN	B2M,APAF1,CASP8,FAS
Adenosine Nucleotides Degradation II	2.13	0.176	NaN	NT5C3A,PNP,ADA
Salvage Pathways of Pyrimidine Ribonucleotides	2.09	0.0737	NaN	CMPK2,MAP3K6,APOBEC3H,PRKCD,MAP3K8,EIF2AK2,APOBEC3G
p38 MAPK Signaling	2.08	0.0672	NaN	MYC,DAXX,MAX,DUSP10,MAPKAPK2,STAT1,TNFRSF1B,FAS
Role of JAK2 in Hormone-like Cytokine Signaling	2.06	0.118	NaN	SOCS1,JAK2,STAT3,STAT1
Renin-Angiotensin Signaling	2.02	0.0656	NaN	GAB1,CCL2,PRKCD,MAP3K1,JAK2,CCL5,STAT3,STAT1
B Cell Development	2.01	0.114	NaN	HLA-DRB1,CD40,HLA-DMA,HLA-DRA
TWEAK Signaling	2.01	0.114	NaN	RIPK1,APAF1,IKBKE,CASP8
IL-17A Signaling in Fibroblasts	2.01	0.114	NaN	CCL2,IL17RC,IKBKE,IL6
Adenine and Adenosine Salvage III	1.95	0.286	NaN	PNP,ADA
IL-17A Signaling in Airway Cells	1.94	0.0769	NaN	GAB1,IL17RC,IKBKE,IL6,JAK2,STAT3
Purine Nucleotides Degradation II (Aerobic)	1.93	0.15	NaN	NT5C3A,PNP,ADA
RANK Signaling in Osteoclasts	1.93	0.0686	NaN	GAB1,MAP3K6,MAP3K1,IKBKE,MAP3K8,TRAF5,TNFRSF11A
Inflammasome pathway	1.87	0.143	NaN	MYD88,CASP8,PANX1
Purine Ribonucleosides Degradation to Ribose-1-phosphate	1.83	0.25	NaN	PNP,ADA
HMGB1 Signaling	1.81	0.0602	NaN	VCAM1,ICAM1,IL12A,GAB1,CCL2,IL6,RHOF,TNFRSF1B
PKC胃 Signaling in T Lymphocytes	1.81	0.0602	NaN	HLA-DRB1,GAB1,MAP3K6,HLA-DMA,HLA-DRA,MAP3K1,IKBKE,MAP3K8
B Cell Activating Factor Signaling	1.77	0.0976	NaN	MAP3K1,IKBKE,TRAF5,TNFSF13B
Small Cell Lung Cancer Signaling	1.77	0.0706	NaN	MYC,MAX,GAB1,APAF1,IKBKE,TRAF5
Differential Regulation of Cytokine Production in Intestinal Epithelial Cells by IL-17A and IL-17F	1.76	0.13	NaN	IL12A,CCL2,CCL5
Colorectal Cancer Metastasis Signaling	1.75	0.0484	NaN	TLR2,MYC,CDH1,GAB1,FZD5,IL6,JAK2,TLR3,STAT3,RHOF,STAT1,MMP25
Agranulocyte Adhesion and Diapedesis	1.74	0.0524	NaN	CXCL10,VCAM1,CXCL11,ICAM1,CLDN23,CCL2,CCL8,CCL5,CXCL9,MMP25
NF-魏B Activation by Viruses	1.73	0.069	NaN	RIPK1,GAB1,PRKCD,MAP3K1,IKBKE,EIF2AK2
Estrogen-mediated S-phase Entry	1.71	0.125	NaN	MYC,CDKN1A,E2F2
Role of IL-17F in Allergic Inflammatory Airway Diseases	1.67	0.0909	NaN	CXCL10,CCL2,IL17RC,IL6
Tec Kinase Signaling	1.65	0.0529	NaN	GAB1,PRKCD,TNFSF10,STAT2,JAK2,STAT3,RHOF,STAT1,FAS
Lymphotoxin 尾 Receptor Signaling	1.64	0.0746	NaN	VCAM1,GAB1,APAF1,IKBKE,TRAF5
OX40 Signaling Pathway	1.64	0.0659	NaN	B2M,HLA-DRB1,HLA-DMA,HLA-DRA,TRAF5,HLA-DQA2
Thio-molybdenum Cofactor Biosynthesis	1.62	1	NaN	MOCOS
Xanthine and Xanthosine Salvage	1.62	1	NaN	PNP
Pancreatic Adenocarcinoma Signaling	1.61	0.0593	NaN	GAB1,CDKN1A,HBEGF,JAK2,STAT3,STAT1,E2F2
Acute Myeloid Leukemia Signaling	1.6	0.0645	NaN	MYC,GAB1,FLT3LG,STAT3,PML,IDH1
Role of IL-17A in Arthritis	1.59	0.0725	NaN	GAB1,CCL2,IL17RC,CCL5,MAPKAPK2
NGF Signaling	1.58	0.0583	NaN	SMPD5,GAB1,MAP3K6,PRKCD,MAP3K1,IKBKE,MAP3K8
Myc Mediated Apoptosis Signaling	1.57	0.0714	NaN	MYC,GAB1,APAF1,CASP8,FAS
iCOS-iCOSL Signaling in T Helper Cells	1.53	0.0569	NaN	HLA-DRB1,CD40,GAB1,HLA-DMA,HLA-DRA,IKBKE,PLEKHA4
PI3K/AKT Signaling	1.49	0.056	NaN	GAB1,CDKN1A,IKBKE,MAP3K8,INPP5K,JAK2,MCL1
Hematopoiesis from Multipotent Stem Cells	1.49	0.167	NaN	CSF1,IL15
Atherosclerosis Signaling	1.46	0.0551	NaN	VCAM1,ICAM1,CD40,LCAT,CCL2,CSF1,IL6
TNFR2 Signaling	1.45	0.1	NaN	MAP3K1,IKBKE,TNFRSF1B
Fatty Acid Activation	1.42	0.154	NaN	ACSL5,ACSL1
Guanosine Nucleotides Degradation III	1.42	0.154	NaN	NT5C3A,PNP
Chronic Myeloid Leukemia Signaling	1.39	0.0577	NaN	MYC,GAB1,MECOM,CDKN1A,IKBKE,E2F2
Glioblastoma Multiforme Signaling	1.39	0.05	NaN	MYC,GAB1,PRKCD,CDKN1A,PDGFRA,FZD5,RHOF,E2F2
Role of Cytokines in Mediating Communication between Immune Cells	1.38	0.0741	NaN	IL12A,IL15,IL6,IL23A
B Cell Receptor Signaling	1.38	0.0474	NaN	DAPP1,GAB1,MAP3K6,MAP3K1,IKBKE,MAP3K8,PIK3AP1,RASSF5,INPP5K
IGF-1 Signaling	1.36	0.0566	NaN	SOCS1,NOV,GAB1,IGFBP3,JAK2,STAT3
Urate Biosynthesis/Inosine 5'-phosphate Degradation	1.36	0.143	NaN	NT5C3A,PNP
Circadian Rhythm Signaling	1.35	0.0909	NaN	ARNTL,BHLHE41,GRINA
Guanine and Guanosine Salvage I	1.32	0.5	NaN	PNP
Adenine and Adenosine Salvage I	1.32	0.5	NaN	PNP
Oncostatin M Signaling	1.32	0.0882	NaN	JAK2,STAT3,STAT1
IL-3 Signaling	1.3	0.0602	NaN	GAB1,PRKCD,JAK2,STAT3,STAT1
Aryl Hydrocarbon Receptor Signaling	1.27	0.05	NaN	TGM2,MYC,NFIX,CDKN1A,APAF1,IL6,FAS
Nur77 Signaling in T Lymphocytes	1.27	0.0678	NaN	HLA-DRB1,HLA-DMA,HLA-DRA,APAF1
Glioma Signaling	1.26	0.0536	NaN	GAB1,PRKCD,CDKN1A,PDGFRA,E2F2,IDH1
FLT3 Signaling in Hematopoietic Progenitor Cells	1.26	0.0588	NaN	GAB1,FLT3LG,STAT2,STAT3,STAT1
Granzyme B Signaling	1.25	0.125	NaN	APAF1,CASP8
PEDF Signaling	1.23	0.0575	NaN	GAB1,IKBKE,CFLAR,CASP8,FAS
纬-linolenate Biosynthesis II (Animals)	1.21	0.118	NaN	ACSL5,ACSL1
Mitochondrial L-carnitine Shuttle Pathway	1.21	0.118	NaN	ACSL5,ACSL1
CNTF Signaling	1.18	0.0635	NaN	GAB1,JAK2,STAT3,STAT1
April Mediated Signaling	1.17	0.0769	NaN	MAP3K1,IKBKE,TRAF5
Phagosome Maturation	1.17	0.0473	NaN	B2M,HLA-DRB1,CTSO,CTSS,TCIRG1,HLA-DRA,TAP1
Cell Cycle: G1/S Checkpoint Regulation	1.16	0.0625	NaN	MYC,MAX,CDKN1A,E2F2
Osteoarthritis Pathway	1.16	0.0429	NaN	TLR2,GLI2,SIRT1,FZD5,SOX9,NAMPT,CASP8,TNFRSF1B,CASP10
Tetrahydrobiopterin Biosynthesis I	1.15	0.333	NaN	GCH1
Tetrahydrobiopterin Biosynthesis II	1.15	0.333	NaN	GCH1
Pyridoxal 5'-phosphate Salvage Pathway	1.14	0.0615	NaN	MAP3K6,PRKCD,MAP3K8,EIF2AK2
Ceramide Signaling	1.13	0.0538	NaN	SMPD5,GAB1,MAP3K1,TNFRSF1B,KSR1
Calcium-induced T Lymphocyte Apoptosis	1.12	0.0606	NaN	HLA-DRB1,HLA-DMA,PRKCD,HLA-DRA
1D-myo-inositol Hexakisphosphate Biosynthesis II (Mammalian)	1.12	0.105	NaN	ITPKA,INPP5K
D-myo-inositol (1,3,4)-trisphosphate Biosynthesis	1.12	0.105	NaN	ITPKA,INPP5K
EGF Signaling	1.09	0.0588	NaN	GAB1,MAP3K1,STAT3,STAT1
Sphingosine-1-phosphate Signaling	1.08	0.048	NaN	SMPD5,GAB1,PDGFRA,CASP8,RHOF,CASP10
IL-10 Signaling	1.07	0.058	NaN	BLVRB,IKBKE,IL6,STAT3
cAMP-mediated signaling	1.03	0.0404	NaN	AKAP2,PDE2A,PTGIR,PDE7A,DUSP6,CREM,STAT3,ADORA2A,ADRB2
Arsenate Detoxification I (Glutaredoxin)	1.03	0.25	NaN	PNP
Heme Degradation	1.03	0.25	NaN	BLVRB
Spermine and Spermidine Degradation I	1.03	0.25	NaN	SAT1
Melatonin Degradation II	1.03	0.25	NaN	IL4I1
Acetate Conversion to Acetyl-CoA	1.03	0.25	NaN	ACSL1
Hepatic Cholestasis	1.03	0.0438	NaN	IL12A,CYP27A1,MYD88,PRKCD,IKBKE,IL6,TNFRSF1B
IL-9 Signaling	1.02	0.0667	NaN	GAB1,STAT3,STAT1
PI3K Signaling in B Lymphocytes	1.02	0.0462	NaN	ATF3,DAPP1,CD40,IKBKE,PIK3AP1,PLEKHA4
Role of MAPK Signaling in the Pathogenesis of Influenza	1.02	0.0556	NaN	CXCL10,LCAT,CCL2,CCL5
GM-CSF Signaling	1	0.0548	NaN	GAB1,JAK2,STAT3,STAT1
CD28 Signaling in T Helper Cells	0.996	0.0455	NaN	HLA-DRB1,GAB1,HLA-DMA,HLA-DRA,MAP3K1,IKBKE
Hematopoiesis from Pluripotent Stem Cells	0.982	0.0638	NaN	IL12A,CSF1,IL6
Pyrimidine Deoxyribonucleotides De Novo Biosynthesis I	0.976	0.087	NaN	CMPK2,APOBEC3G
Putrescine Degradation III	0.976	0.087	NaN	SAT1,IL4I1
IL-8 Signaling	0.976	0.0406	NaN	VCAM1,CDH1,ICAM1,GAB1,PRKCD,HBEGF,IKBKE,RHOF
SAPK/JNK Signaling	0.969	0.0481	NaN	DAXX,RIPK1,GAB1,DUSP10,MAP3K1
ERK/MAPK Signaling	0.957	0.0402	NaN	MYC,GAB1,DUSP6,PRKCD,STAT3,STAT1,KSR1,ELF1
IL-22 Signaling	0.945	0.0833	NaN	STAT3,STAT1
Superpathway of D-myo-inositol (1,4,5)-trisphosphate Metabolism	0.945	0.0833	NaN	ITPKA,INPP5K
Mouse Embryonic Stem Cell Pluripotency	0.943	0.0472	NaN	MYC,GAB1,FZD5,JAK2,STAT3
Galactose Degradation I (Leloir Pathway)	0.939	0.2	NaN	GALM
Superpathway of Inositol Phosphate Compounds	0.939	0.0385	NaN	DUSP5,GAB1,DUSP10,PDGFRA,PIK3AP1,ITPKA,INPP5K,STYX,PPM1K
Germ Cell-Sertoli Cell Junction Signaling	0.897	0.0405	NaN	CDH1,GAB1,MAP3K6,MAP3K1,MAP3K8,RHOF,RAB8B
G-Protein Coupled Receptor Signaling	0.897	0.0366	NaN	PDE2A,PTGIR,GAB1,PDE7A,DUSP6,IKBKE,MAP3K8,STAT3,ADORA2A,ADRB2
Erythropoietin Signaling	0.878	0.0494	NaN	SOCS1,GAB1,PRKCD,JAK2
Macropinocytosis Signaling	0.878	0.0494	NaN	GAB1,CSF1,PRKCD,ANKFY1
NAD Biosynthesis III	0.865	0.167	NaN	NAMPT
Leukocyte Extravasation Signaling	0.854	0.0379	NaN	F11R,VCAM1,ICAM1,CLDN23,GAB1,PRKCD,RASSF5,MMP25
Sertoli Cell-Sertoli Cell Junction Signaling	0.852	0.0393	NaN	F11R,CDH1,CLDN23,MAP3K6,MAP3K1,MAP3K8,RAB8B
Melanoma Signaling	0.832	0.0545	NaN	CDH1,GAB1,CDKN1A
Ceramide Biosynthesis	0.803	0.143	NaN	SPTLC2
PTEN Signaling	0.792	0.042	NaN	CDKN1A,PDGFRA,IKBKE,INPP5K,TNFRSF11A
Neuregulin Signaling	0.786	0.0455	NaN	MYC,BTC,PRKCD,HBEGF
Bladder Cancer Signaling	0.786	0.0455	NaN	MYC,CDH1,CDKN1A,MMP25
LXR/RXR Activation	0.772	0.0413	NaN	LCAT,CCL2,IL6,TLR3,TNFRSF1B
FGF Signaling	0.762	0.0444	NaN	GAB1,MAP3K1,STAT3,MAPKAPK2
Phagosome Formation	0.752	0.0407	NaN	TLR2,GAB1,PRKCD,TLR3,RHOF
Tryptophan Degradation to 2-amino-3-carboxymuconate Semialdehyde	0.75	0.125	NaN	IDO1
Salvage Pathways of Pyrimidine Deoxyribonucleotides	0.75	0.125	NaN	APOBEC3G
Sphingomyelin Metabolism	0.75	0.125	NaN	SMPD5
Fatty Acid 尾-oxidation I	0.744	0.0625	NaN	ACSL5,ACSL1
Gustation Pathway	0.732	0.04	NaN	PDE2A,SCNN1G,PDE7A,SCNN1B,PANX1
Sucrose Degradation V (Mammalian)	0.704	0.111	NaN	GALM
Endometrial Cancer Signaling	0.697	0.0469	NaN	MYC,CDH1,GAB1
Role of Osteoblasts, Osteoclasts and Chondrocytes in Rheumatoid Arthritis	0.692	0.0343	NaN	GAB1,CSF1,IKBKE,FZD5,TRAF5,IL6,TNFRSF11A,TNFRSF1B
MIF-mediated Glucocorticoid Regulation	0.684	0.0571	NaN	CD74,NR3C1
3-phosphoinositide Biosynthesis	0.684	0.0352	NaN	DUSP5,GAB1,DUSP10,PDGFRA,PIK3AP1,STYX,PPM1K
PXR/RXR Activation	0.683	0.0462	NaN	IL6,NR3C1,CYP2C19
ERK5 Signaling	0.683	0.0462	NaN	MYC,GAB1,MAP3K8
G伪12/13 Signaling	0.676	0.0382	NaN	CDH1,F2RL2,GAB1,MAP3K1,IKBKE
ErbB Signaling	0.673	0.0408	NaN	GAB1,BTC,PRKCD,HBEGF
Cardiac Hypertrophy Signaling	0.672	0.0339	NaN	GAB1,MAP3K6,MAP3K1,MAP3K8,IL6,MAPKAPK2,RHOF,ADRB2
Aldosterone Signaling in Epithelial Cells	0.655	0.0357	NaN	SCNN1G,GAB1,PRKCD,DNAJC13,SCNN1B,DNAJA1
Adipogenesis pathway	0.65	0.0373	NaN	ARNTL,SIRT1,FZD5,SOX9,SAP30
CCR5 Signaling in Macrophages	0.633	0.0435	NaN	PRKCD,CCL5,FAS
ErbB2-ErbB3 Signaling	0.633	0.0435	NaN	MYC,GAB1,STAT3
Virus Entry via Endocytic Pathways	0.633	0.0392	NaN	B2M,GAB1,ITSN1,PRKCD
Huntington's Disease Signaling	0.628	0.0329	NaN	TGM2,UBD,GAB1,PRKCD,PSME2,APAF1,CASP8,CASP10
tRNA Splicing	0.615	0.0513	NaN	PDE2A,PDE7A
tRNA Charging	0.615	0.0513	NaN	WARS,RARS
Caveolar-mediated Endocytosis Signaling	0.61	0.0423	NaN	B2M,ITSN1,DYRK3
Thyroid Cancer Signaling	0.599	0.05	NaN	MYC,CDH1
Insulin Receptor Signaling	0.593	0.0355	NaN	SCNN1G,GAB1,INPP5K,JAK2,SCNN1B
Stearate Biosynthesis I (Animals)	0.584	0.0488	NaN	ACSL5,ACSL1
Antioxidant Action of Vitamin C	0.578	0.037	NaN	LCAT,IKBKE,JAK2,SLC2A3
Role of IL-17A in Psoriasis	0.565	0.0769	NaN	IL17RC
Bile Acid Biosynthesis, Neutral Pathway	0.565	0.0769	NaN	CYP27A1
Pyrimidine Ribonucleotides Interconversion	0.555	0.0465	NaN	ENTPD4,CMPK2
UVC-Induced MAPK Signaling	0.555	0.0465	NaN	SMPD5,PRKCD
Serotonin Receptor Signaling	0.555	0.0465	NaN	GCH1,IL4I1
Telomerase Signaling	0.552	0.036	NaN	MYC,GAB1,CDKN1A,ELF1
LPS/IL-1 Mediated Inhibition of RXR Function	0.542	0.0317	NaN	MYD88,MAP3K1,ACSL5,TNFRSF1B,ACSL1,CYP2C19,IL4I1
Phenylalanine Degradation IV (Mammalian, via Side Chain)	0.538	0.0714	NaN	IL4I1
Role of BRCA1 in DNA Damage Response	0.535	0.0385	NaN	CDKN1A,STAT1,E2F2
Pyrimidine Ribonucleotides De Novo Biosynthesis	0.528	0.0444	NaN	ENTPD4,CMPK2
Regulation of the Epithelial-Mesenchymal Transition Pathway	0.513	0.0317	NaN	CDH1,SNAI2,GAB1,FZD5,JAK2,STAT3
NAD biosynthesis II (from tryptophan)	0.513	0.0667	NaN	IDO1
Chondroitin Sulfate Degradation (Metazoa)	0.513	0.0667	NaN	GM2A
RAR Activation	0.507	0.0316	NaN	PRKCD,MAP3K1,IGFBP3,JAK2,MAPKAPK2,PML
Endothelin-1 Signaling	0.507	0.0316	NaN	MYC,GAB1,LCAT,PRKCD,CASP8,CASP10
nNOS Signaling in Neurons	0.502	0.0426	NaN	PRKCD,GRINA
NRF2-mediated Oxidative Stress Response	0.49	0.0311	NaN	GAB1,PRKCD,MAP3K1,DNAJC13,DNAJA1,MAFF
Extrinsic Prothrombin Activation Pathway	0.49	0.0625	NaN	THBD
Dermatan Sulfate Degradation (Metazoa)	0.49	0.0625	NaN	GM2A
纬-glutamyl Cycle	0.49	0.0625	NaN	GGCT
Vitamin-C Transport	0.49	0.0625	NaN	SLC2A3
3-phosphoinositide Degradation	0.482	0.0318	NaN	DUSP5,DUSP10,INPP5K,STYX,PPM1K
ILK Signaling	0.473	0.0306	NaN	MYC,CDH1,SNAI2,GAB1,RHOF,RICTOR
Role of NANOG in Mammalian Embryonic Stem Cell Pluripotency	0.468	0.0328	NaN	GAB1,FZD5,JAK2,STAT3
Assembly of RNA Polymerase II Complex	0.467	0.04	NaN	TAF4B,GTF2B
Leptin Signaling in Obesity	0.463	0.0349	NaN	GAB1,JAK2,STAT3
Role of Tissue Factor in Cancer	0.461	0.0325	NaN	GAB1,CSF1,HBEGF,JAK2
LPS-stimulated MAPK Signaling	0.455	0.0345	NaN	GAB1,PRKCD,IKBKE
TGF-尾 Signaling	0.455	0.0345	NaN	RUNX3,IRF7,PITX2
D-myo-inositol (1,4,5)-trisphosphate Degradation	0.448	0.0556	NaN	INPP5K
HER-2 Signaling in Breast Cancer	0.447	0.0341	NaN	GAB1,PRKCD,CDKN1A
Docosahexaenoic Acid (DHA) Signaling	0.445	0.0385	NaN	GAB1,APAF1
Sperm Motility	0.434	0.0315	NaN	PDE2A,LCAT,PRKCD,MST1R
Thrombin Signaling	0.431	0.0294	NaN	F2RL2,GAB1,PRKCD,ARHGEF3,RHOF,GATA3
GADD45 Signaling	0.43	0.0526	NaN	CDKN1A
Estrogen Receptor Signaling	0.428	0.0312	NaN	TAF4B,GTF2B,TRRAP,NR3C1
Cdc42 Signaling	0.423	0.0299	NaN	B2M,HLA-DRB1,HLA-DMA,HLA-DRA,HLA-DQA2
GNRH Signaling	0.421	0.031	NaN	MAP3K6,PRKCD,MAP3K1,MAP3K8
IL-1 Signaling	0.416	0.0326	NaN	MYD88,MAP3K1,IKBKE
Role of CHK Proteins in Cell Cycle Checkpoint Control	0.415	0.0364	NaN	CDKN1A,E2F2
DNA Methylation and Transcriptional Repression Signaling	0.412	0.05	NaN	SAP30
Xenobiotic Metabolism Signaling	0.408	0.0279	NaN	GAB1,MAP3K6,PRKCD,MAP3K1,MAP3K8,IL6,CYP2C19,IL4I1
Wnt/尾-catenin Signaling	0.396	0.0291	NaN	UBD,MYC,CDH1,FZD5,SOX9
Oxidative Ethanol Degradation III	0.396	0.0476	NaN	ACSL1
PPAR Signaling	0.394	0.0316	NaN	PDGFRA,IKBKE,TNFRSF1B
Ephrin Receptor Signaling	0.386	0.0287	NaN	ITSN1,EPHB3,JAK2,STAT3,GRINA
CTLA4 Signaling in Cytotoxic T Lymphocytes	0.367	0.0303	NaN	B2M,GAB1,JAK2
Role of Lipids/Lipid Rafts in the Pathogenesis of Influenza	0.366	0.0435	NaN	RSAD2
PPAR伪/RXR伪 Activation	0.357	0.0278	NaN	HELZ2,IKBKE,IL6,JAK2,CYP2C19
Cholecystokinin/Gastrin-mediated Signaling	0.354	0.0297	NaN	PRKCD,CREM,RHOF
PAK Signaling	0.354	0.0297	NaN	GAB1,PDGFRA,EPHB3
autophagy	0.353	0.0323	NaN	CTSO,CTSS
Tryptophan Degradation III (Eukaryotic)	0.353	0.0417	NaN	IDO1
D-myo-inositol (1,4,5,6)-Tetrakisphosphate Biosynthesis	0.342	0.028	NaN	DUSP5,DUSP10,STYX,PPM1K
D-myo-inositol (3,4,5,6)-tetrakisphosphate Biosynthesis	0.342	0.028	NaN	DUSP5,DUSP10,STYX,PPM1K
Bupropion Degradation	0.34	0.04	NaN	CYP2C19
Tryptophan Degradation X (Mammalian, via Tryptamine)	0.34	0.04	NaN	IL4I1
Ethanol Degradation IV	0.34	0.04	NaN	ACSL1
IL-2 Signaling	0.337	0.0312	NaN	SOCS1,GAB1
Role of NFAT in Regulation of the Immune Response	0.33	0.0269	NaN	HLA-DRB1,GAB1,HLA-DMA,HLA-DRA,IKBKE
Lipid Antigen Presentation by CD1	0.327	0.0385	NaN	B2M
NAD Salvage Pathway II	0.327	0.0385	NaN	NT5C3A
Epithelial Adherens Junction Signaling	0.327	0.0274	NaN	CDH1,DLL1,SNAI2,FARP2
UVB-Induced MAPK Signaling	0.323	0.0303	NaN	GAB1,PRKCD
Acetone Degradation I (to Methylglyoxal)	0.316	0.037	NaN	CYP2C19
Eicosanoid Signaling	0.315	0.0299	NaN	PTGIR,LCAT
Superpathway of Melatonin Degradation	0.309	0.0294	NaN	CYP2C19,IL4I1
G伪s Signaling	0.308	0.0275	NaN	PTGIR,ADORA2A,ADRB2
T Cell Receptor Signaling	0.308	0.0275	NaN	GAB1,MAP3K1,IKBKE
Amyotrophic Lateral Sclerosis Signaling	0.297	0.027	NaN	GAB1,APAF1,GRINA
Glioma Invasiveness Signaling	0.295	0.0286	NaN	GAB1,RHOF
Chemokine Signaling	0.289	0.0282	NaN	CCL2,CCL5
Nitric Oxide Signaling in the Cardiovascular System	0.287	0.0265	NaN	PDE2A,GAB1,PRKCD
Sonic Hedgehog Signaling	0.284	0.0333	NaN	GLI2
Basal Cell Carcinoma Signaling	0.282	0.0278	NaN	GLI2,FZD5
ErbB4 Signaling	0.282	0.0278	NaN	GAB1,PRKCD
Neuropathic Pain Signaling In Dorsal Horn Neurons	0.277	0.0261	NaN	GAB1,PRKCD,GRINA
Ephrin B Signaling	0.276	0.0274	NaN	ITSN1,EPHB3
Hypoxia Signaling in the Cardiovascular System	0.27	0.027	NaN	UBE2J1,UBE2L6
4-1BB Signaling in T Lymphocytes	0.265	0.0312	NaN	IKBKE
G Protein Signaling Mediated by Tubby	0.265	0.0312	NaN	JAK2
Antiproliferative Role of Somatostatin Receptor 2	0.265	0.0267	NaN	GAB1,CDKN1A
Breast Cancer Regulation by Stathmin1	0.264	0.0246	NaN	GAB1,PRKCD,CDKN1A,ARHGEF3,E2F2
HIF1伪 Signaling	0.263	0.0254	NaN	GAB1,MMP25,SLC2A3
D-myo-inositol-5-phosphate Metabolism	0.262	0.0248	NaN	DUSP5,DUSP10,STYX,PPM1K
G伪q Signaling	0.262	0.0248	NaN	GAB1,PRKCD,IKBKE,RHOF
Fc Epsilon RI Signaling	0.259	0.0252	NaN	GAB1,PRKCD,INPP5K
Neuroprotective Role of THOP1 in Alzheimer's Disease	0.259	0.0252	NaN	C1R,TMPRSS2,CTRL
Non-Small Cell Lung Cancer Signaling	0.253	0.026	NaN	GAB1,RASSF5
Dopamine Receptor Signaling	0.253	0.026	NaN	GCH1,IL4I1
Inhibition of Angiogenesis by TSP1	0.248	0.0294	NaN	CD47
Angiopoietin Signaling	0.248	0.0256	NaN	GAB1,IKBKE
Cyclins and Cell Cycle Regulation	0.248	0.0256	NaN	CDKN1A,E2F2
Natural Killer Cell Signaling	0.246	0.0246	NaN	GAB1,PRKCD,INPP5K
Role of PI3K/AKT Signaling in the Pathogenesis of Influenza	0.243	0.0253	NaN	GAB1,CCL5
Coagulation System	0.24	0.0286	NaN	THBD
Cell Cycle Regulation by BTG Family Proteins	0.24	0.0286	NaN	E2F2
ATM Signaling	0.237	0.025	NaN	TRRAP,CDKN1A
Regulation of IL-2 Expression in Activated and Anergic T Lymphocytes	0.237	0.025	NaN	MAP3K1,IKBKE
Dopamine Degradation	0.232	0.0278	NaN	IL4I1
Ethanol Degradation II	0.225	0.027	NaN	ACSL1
Notch Signaling	0.218	0.0263	NaN	DLL1
Estrogen Biosynthesis	0.211	0.0256	NaN	CYP2C19
Inhibition of Matrix Metalloproteases	0.211	0.0256	NaN	MMP25
Transcriptional Regulatory Network in Embryonic Stem Cells	0.205	0.025	NaN	STAT3
Noradrenaline and Adrenaline Degradation	0.205	0.025	NaN	IL4I1
Mechanisms of Viral Exit from Host Cells	0.198	0.0244	NaN	PRKCD

## Sheet: up unknownIRGs 
Table S5 Canonical pathways analysis for the up-regulated unknown IRGs
Ingenuity Canonical Pathways	-log(p-value)	Ratio	z-score	Molecules
Role of PKR in Interferon Induction and Antiviral Response	1.79	0.05	NaN	APAF1,RNASEL
Sperm Motility	1.64	0.024	NaN	LCAT,PRKCD,MST1R
Role of Pattern Recognition Receptors in Recognition of Bacteria and Viruses	1.54	0.0219	NaN	IL12A,PRKCD,RNASEL
MSP-RON Signaling Pathway	1.48	0.0339	NaN	IL12A,MST1R
IL-12 Signaling and Production in Macrophages	1.47	0.0205	NaN	IL12A,PRKCD,MST1R
Retinoic acid Mediated Apoptosis Signaling	1.45	0.0328	NaN	PARP16,APAF1
Th2 Pathway	1.44	0.02	NaN	IL12A,HAVCR1,BHLHE41
VDR/RXR Activation	1.26	0.0256	NaN	IL12A,PRKCD
Th1 and Th2 Activation Pathway	1.21	0.0162	NaN	IL12A,HAVCR1,BHLHE41
Role of IL-17A in Psoriasis	1.21	0.0769	NaN	IL17RC
GPCR-Mediated Nutrient Sensing in Enteroendocrine Cells	1.19	0.0235	NaN	GPBAR1,PRKCD
Death Receptor Signaling	1.13	0.0217	NaN	PARP16,APAF1
Granzyme B Signaling	1.13	0.0625	NaN	APAF1
Sumoylation Pathway	1.1	0.0208	NaN	CDH1,SIRT1
Differential Regulation of Cytokine Production in Macrophages and T Helper Cells by IL-17A and IL-17F	1.08	0.0556	NaN	IL12A
D-myo-inositol (1,4,5)-trisphosphate Degradation	1.08	0.0556	NaN	INPP5K
1D-myo-inositol Hexakisphosphate Biosynthesis II (Mammalian)	1.05	0.0526	NaN	INPP5K
D-myo-inositol (1,3,4)-trisphosphate Biosynthesis	1.05	0.0526	NaN	INPP5K
Type I Diabetes Mellitus Signaling	1	0.0182	NaN	IL12A,APAF1
p53 Signaling	0.995	0.018	NaN	SIRT1,APAF1
Corticotropin Releasing Hormone Signaling	0.995	0.018	NaN	GLI2,PRKCD
Differential Regulation of Cytokine Production in Intestinal Epithelial Cells by IL-17A and IL-17F	0.976	0.0435	NaN	IL12A
Tumoricidal Function of Hepatic Natural Killer Cells	0.958	0.0417	NaN	APAF1
Superpathway of D-myo-inositol (1,4,5)-trisphosphate Metabolism	0.958	0.0417	NaN	INPP5K
Fc Epsilon RI Signaling	0.945	0.0168	NaN	PRKCD,INPP5K
IL-17A Signaling in Gastric Cells	0.941	0.04	NaN	IL17RC
Bupropion Degradation	0.941	0.04	NaN	CYP2C19
Natural Killer Cell Signaling	0.927	0.0164	NaN	PRKCD,INPP5K
IL-15 Production	0.91	0.037	NaN	MST1R
Acetone Degradation I (to Methylglyoxal)	0.91	0.037	NaN	CYP2C19
Estrogen Receptor Signaling	0.893	0.0156	NaN	TAF4B,TRRAP
Sonic Hedgehog Signaling	0.867	0.0333	NaN	GLI2
Cytotoxic T Lymphocyte-mediated Apoptosis of Target Cells	0.841	0.0312	NaN	APAF1
Circadian Rhythm Signaling	0.829	0.0303	NaN	BHLHE41
TWEAK Signaling	0.817	0.0294	NaN	APAF1
IL-17A Signaling in Fibroblasts	0.805	0.0286	NaN	IL17RC
Synaptic Long Term Depression	0.802	0.0137	NaN	LCAT,PRKCD
Estrogen Biosynthesis	0.762	0.0256	NaN	CYP2C19
eNOS Signaling	0.761	0.0129	NaN	NOSIP,PRKCD
Axonal Guidance Signaling	0.76	0.00891	NaN	GLI2,PLXNA3,PRKCD,RASSF5
3-phosphoinositide Degradation	0.753	0.0127	NaN	INPP5K,STYX
Thyroid Cancer Signaling	0.753	0.025	NaN	CDH1
Hepatic Cholestasis	0.744	0.0126	NaN	IL12A,PRKCD
Mechanisms of Viral Exit from Host Cells	0.743	0.0244	NaN	PRKCD
UVC-Induced MAPK Signaling	0.733	0.0238	NaN	PRKCD
Role of Hypercytokinemia/hyperchemokinemia in the Pathogenesis of Influenza	0.724	0.0233	NaN	IL12A
Pyrimidine Ribonucleotides Interconversion	0.724	0.0233	NaN	ENTPD4
Role of IL-17F in Allergic Inflammatory Airway Diseases	0.715	0.0227	NaN	IL17RC
Pyrimidine Ribonucleotides De Novo Biosynthesis	0.706	0.0222	NaN	ENTPD4
Hematopoiesis from Pluripotent Stem Cells	0.69	0.0213	NaN	IL12A
nNOS Signaling in Neurons	0.69	0.0213	NaN	PRKCD
TNFR1 Signaling	0.673	0.0204	NaN	APAF1
Assembly of RNA Polymerase II Complex	0.666	0.02	NaN	TAF4B
CD27 Signaling in Lymphocytes	0.651	0.0192	NaN	APAF1
Docosahexaenoic Acid (DHA) Signaling	0.651	0.0192	NaN	APAF1
B Cell Receptor Signaling	0.646	0.0108	NaN	RASSF5,INPP5K
Endothelin-1 Signaling	0.639	0.0107	NaN	LCAT,PRKCD
Role of Cytokines in Mediating Communication between Immune Cells	0.636	0.0185	NaN	IL12A
Nicotine Degradation III	0.636	0.0185	NaN	CYP2C19
Melanoma Signaling	0.629	0.0182	NaN	CDH1
IL-8 Signaling	0.606	0.0102	NaN	CDH1,PRKCD
Nur77 Signaling in T Lymphocytes	0.603	0.0169	NaN	APAF1
ERK/MAPK Signaling	0.6	0.0101	NaN	PRKCD,KSR1
Induction of Apoptosis by HIV1	0.597	0.0167	NaN	APAF1
Melatonin Degradation I	0.584	0.0161	NaN	CYP2C19
Phospholipases	0.584	0.0161	NaN	LCAT
Nicotine Degradation II	0.578	0.0159	NaN	CYP2C19
Endometrial Cancer Signaling	0.572	0.0156	NaN	CDH1
Leukocyte Extravasation Signaling	0.567	0.00952	NaN	PRKCD,RASSF5
PXR/RXR Activation	0.567	0.0154	NaN	CYP2C19
Thrombopoietin Signaling	0.567	0.0154	NaN	PRKCD
Pyridoxal 5'-phosphate Salvage Pathway	0.567	0.0154	NaN	PRKCD
Hypoxia Signaling in the Cardiovascular System	0.567	0.0154	NaN	UBE2J1
Molecular Mechanisms of Cancer	0.565	0.00802	NaN	CDH1,PRKCD,APAF1
Calcium-induced T Lymphocyte Apoptosis	0.561	0.0152	NaN	PRKCD
UVB-Induced MAPK Signaling	0.561	0.0152	NaN	PRKCD
Lymphotoxin 尾 Receptor Signaling	0.556	0.0149	NaN	APAF1
Role of IL-17A in Arthritis	0.556	0.0149	NaN	IL17RC
Superpathway of Melatonin Degradation	0.556	0.0149	NaN	CYP2C19
Eicosanoid Signaling	0.556	0.0149	NaN	LCAT
CCR5 Signaling in Macrophages	0.545	0.0145	NaN	PRKCD
Remodeling of Epithelial Adherens Junctions	0.545	0.0145	NaN	CDH1
Myc Mediated Apoptosis Signaling	0.539	0.0143	NaN	APAF1
Melatonin Signaling	0.534	0.0141	NaN	PRKCD
Basal Cell Carcinoma Signaling	0.529	0.0139	NaN	GLI2
Role of MAPK Signaling in the Pathogenesis of Influenza	0.529	0.0139	NaN	LCAT
ErbB4 Signaling	0.529	0.0139	NaN	PRKCD
T Helper Cell Differentiation	0.524	0.0137	NaN	IL12A
Toll-like Receptor Signaling	0.519	0.0135	NaN	IL12A
BMP signaling pathway	0.51	0.0132	NaN	PITX2
Non-Small Cell Lung Cancer Signaling	0.505	0.013	NaN	RASSF5
IL-17A Signaling in Airway Cells	0.505	0.013	NaN	IL17RC
Superpathway of Inositol Phosphate Compounds	0.503	0.00855	NaN	INPP5K,STYX
Erythropoietin Signaling	0.496	0.0127	NaN	PRKCD
ATM Signaling	0.491	0.0125	NaN	TRRAP
Growth Hormone Signaling	0.487	0.0123	NaN	PRKCD
Macropinocytosis Signaling	0.487	0.0123	NaN	PRKCD
Huntington's Disease Signaling	0.486	0.0083	NaN	PRKCD,APAF1
IL-3 Signaling	0.478	0.012	NaN	PRKCD
Prolactin Signaling	0.478	0.012	NaN	PRKCD
Small Cell Lung Cancer Signaling	0.474	0.0119	NaN	APAF1
IL-17 Signaling	0.47	0.0118	NaN	IL17RC
LPS-stimulated MAPK Signaling	0.466	0.0116	NaN	PRKCD
NF-魏B Activation by Viruses	0.466	0.0116	NaN	PRKCD
伪-Adrenergic Signaling	0.462	0.0115	NaN	PRKCD
Bladder Cancer Signaling	0.462	0.0115	NaN	CDH1
TGF-尾 Signaling	0.462	0.0115	NaN	PITX2
Neuregulin Signaling	0.458	0.0114	NaN	PRKCD
G Beta Gamma Signaling	0.458	0.0114	NaN	PRKCD
HER-2 Signaling in Breast Cancer	0.458	0.0114	NaN	PRKCD
VEGF Family Ligand-Receptor Interactions	0.458	0.0114	NaN	PRKCD
Communication between Innate and Adaptive Immune Cells	0.454	0.0112	NaN	IL12A
Crosstalk between Dendritic Cells and Natural Killer Cells	0.454	0.0112	NaN	IL12A
IL-4 Signaling	0.454	0.0112	NaN	INPP5K
Apoptosis Signaling	0.454	0.0112	NaN	APAF1
Altered T Cell and B Cell Signaling in Rheumatoid Arthritis	0.45	0.0111	NaN	IL12A
PDGF Signaling	0.45	0.0111	NaN	INPP5K
Factors Promoting Cardiogenesis in Vertebrates	0.442	0.0109	NaN	PRKCD
Ceramide Signaling	0.439	0.0108	NaN	KSR1
Fc纬 Receptor-mediated Phagocytosis in Macrophages and Monocytes	0.439	0.0108	NaN	PRKCD
Salvage Pathways of Pyrimidine Ribonucleotides	0.431	0.0105	NaN	PRKCD
ErbB Signaling	0.421	0.0102	NaN	PRKCD
Cholecystokinin/Gastrin-mediated Signaling	0.411	0.0099	NaN	PRKCD
Virus Entry via Endocytic Pathways	0.407	0.0098	NaN	PRKCD
UVA-Induced MAPK Signaling	0.407	0.0098	NaN	PARP16
Antioxidant Action of Vitamin C	0.404	0.00971	NaN	LCAT
Xenobiotic Metabolism Signaling	0.391	0.00697	NaN	PRKCD,CYP2C19
G伪s Signaling	0.385	0.00917	NaN	ADORA2A
Glioma Signaling	0.382	0.00909	NaN	PRKCD
Amyotrophic Lateral Sclerosis Signaling	0.379	0.00901	NaN	APAF1
Androgen Signaling	0.379	0.00901	NaN	PRKCD
Nitric Oxide Signaling in the Cardiovascular System	0.373	0.00885	NaN	PRKCD
Neuropathic Pain Signaling In Dorsal Horn Neurons	0.37	0.00877	NaN	PRKCD
HGF Signaling	0.368	0.0087	NaN	PRKCD
NGF Signaling	0.362	0.00855	NaN	PRKCD
PTEN Signaling	0.357	0.0084	NaN	INPP5K
Synaptic Long Term Potentiation	0.354	0.00833	NaN	PRKCD
Renin-Angiotensin Signaling	0.354	0.00833	NaN	PRKCD
Role of Macrophages, Fibroblasts and Endothelial Cells in Rheumatoid Arthritis	0.353	0.00647	NaN	PRKCD,IL17RC
LXR/RXR Activation	0.351	0.00826	NaN	LCAT
fMLP Signaling in Neutrophils	0.351	0.00826	NaN	PRKCD
Phagosome Formation	0.349	0.0082	NaN	PRKCD
PI3K/AKT Signaling	0.343	0.00806	NaN	INPP5K
FXR/RXR Activation	0.338	0.00794	NaN	LCAT
Type II Diabetes Mellitus Signaling	0.336	0.00787	NaN	PRKCD
Atherosclerosis Signaling	0.336	0.00787	NaN	LCAT
GNRH Signaling	0.331	0.00775	NaN	PRKCD
14-3-3-mediated Signaling	0.328	0.00769	NaN	PRKCD
CCR3 Signaling in Eosinophils	0.328	0.00769	NaN	PRKCD
G伪12/13 Signaling	0.328	0.00769	NaN	CDH1
p70S6K Signaling	0.326	0.00763	NaN	PRKCD
P2Y Purigenic Receptor Signaling Pathway	0.324	0.00758	NaN	PRKCD
HMGB1 Signaling	0.321	0.00752	NaN	IL12A
Adipogenesis pathway	0.319	0.00746	NaN	SIRT1
Th1 Pathway	0.317	0.00741	NaN	IL12A
Aryl Hydrocarbon Receptor Signaling	0.306	0.00714	NaN	APAF1
Insulin Receptor Signaling	0.304	0.00709	NaN	INPP5K
D-myo-inositol (1,4,5,6)-Tetrakisphosphate Biosynthesis	0.299	0.00699	NaN	STYX
D-myo-inositol (3,4,5,6)-tetrakisphosphate Biosynthesis	0.299	0.00699	NaN	STYX
Epithelial Adherens Junction Signaling	0.293	0.00685	NaN	CDH1
Glioblastoma Multiforme Signaling	0.268	0.00629	NaN	PRKCD
G伪q Signaling	0.266	0.00625	NaN	PRKCD
D-myo-inositol-5-phosphate Metabolism	0.264	0.00621	NaN	STYX
Dopamine-DARPP32 Feedback in cAMP Signaling	0.263	0.00617	NaN	PRKCD
CXCR4 Signaling	0.257	0.00606	NaN	PRKCD
Aldosterone Signaling in Epithelial Cells	0.256	0.00602	NaN	PRKCD
Wnt/尾-catenin Signaling	0.251	0.00592	NaN	CDH1
Gap Junction Signaling	0.249	0.00588	NaN	PRKCD
Tec Kinase Signaling	0.249	0.00588	NaN	PRKCD
Germ Cell-Sertoli Cell Junction Signaling	0.244	0.00578	NaN	CDH1
RhoGDI Signaling	0.244	0.00578	NaN	CDH1
PPAR伪/RXR伪 Activation	0.236	0.00562	NaN	CYP2C19
Sertoli Cell-Sertoli Cell Junction Signaling	0.236	0.00562	NaN	CDH1
Hepatic Fibrosis / Hepatic Stellate Cell Activation	0.229	0.00546	NaN	COL28A1
CREB Signaling in Neurons	0.227	0.00543	NaN	PRKCD
AMPK Signaling	0.22	0.00529	NaN	SIRT1
Regulation of the Epithelial-Mesenchymal Transition Pathway	0.22	0.00529	NaN	CDH1
RAR Activation	0.219	0.00526	NaN	PRKCD
Dendritic Cell Maturation	0.219	0.00526	NaN	IL12A
Role of NFAT in Cardiac Hypertrophy	0.216	0.00521	NaN	PRKCD
NRF2-mediated Oxidative Stress Response	0.215	0.00518	NaN	PRKCD
Production of Nitric Oxide and Reactive Oxygen Species in Macrophages	0.215	0.00518	NaN	PRKCD
ILK Signaling	0.21	0.0051	NaN	CDH1
mTOR Signaling	0.207	0.00503	NaN	PRKCD
3-phosphoinositide Biosynthesis	0.207	0.00503	NaN	STYX
Thrombin Signaling	0.201	0.00493	NaN	PRKCD
Breast Cancer Regulation by Stathmin1	0.201	0.00493	NaN	PRKCD
