# Supplementary material for: IFNAR2-dependent gene expression profile induced by IFN-α in Pteropus alecto bat cells and impact of IFNAR2 knockout on virus infection
Source: PLoS One. 2017 Aug 9;12(8):e0182866. doi: 10.1371/journal.pone.0182866 (PMC5549907; doi:10.1371/journal.pone.0182866)
Supplement: S6 Table — (XLSX) [file pone.0182866.s006.xlsx]

## Sheet: 工作表1
Table S6 Diseases and Bio Functions analysis for the unknown IRGs using IPA software
Categories	Functions	Diseases or Functions Annotation	p-Value	Predicted Activation State	Activation z-score	Notes	Bias-corrected z-score	Molecules	# Molecules
Cancer, Organismal Injury and Abnormalities	solid tumor	solid tumor	4.31e-06					UBE2J1,JAZF1,IL12A,KHNYN,CDHR2,SLC24A1,CYP2C19,FOXS1,DCLK3,PWWP2A,LYPD6B,PCSK7,SPTBN5,PLEKHA7,RNASEL,RBM20,KANK4,CDHR5,RFFL,SPATC1,SMAP2,STARD8,ZCWPW2,PRKCD,LCAT,ARHGAP20,PRRG2,PRICKLE4,CBLN3,TAF4B,ZNHIT6,TMPRSS2,TEX264,TOX3,SIRT1,SIX1,FAM58A,PARP16,SPATA13,BPI,EFR3A,ENTPD4,TPMT,DGKI,LRP10,CCDC121,SLFN14,AFAP1L2,RASSF5,NOSIP,VRK3,MPZ,STYX,GPIHBP1,PPP4R4,RAB19,IL17RC,TCAF2,ADORA2A,SLC25A30,TM2D2,Z…	99
Cancer, Organismal Injury and Abnormalities	non-melanoma solid tumor	non-melanoma solid tumor	6.29e-06					UBE2J1,TCAF2,ADORA2A,SLC25A30,JAZF1,IL12A,KHNYN,CDHR2,SLC24A1,MST1R,CYP2C19,PCDHGA1,DCLK3,GPBAR1,PWWP2A,LYPD6B,SYTL3,ZFP36L1,EIF4E1B,PLEKHM3,PCSK7,SPTBN5,PLEKHA7,RNASEL,RBM20,FIBIN,KSR1,KIAA0368,KANK4,CDHR5,RFFL,USF1,CARD19,B3GNT9,HAVCR1,PLAG1,GLI4,SPATC1,SMAP2,STARD8,ZCWPW2,PRKCD,RBM38,LCAT,ARHGAP20,PRRG2,SNRK,LRRC66,PRICKLE4,APAF1,CBLN3,PITX2,TAF4B,SELENOK,ZNHIT6,ZBTB42,IQUB,COL28A1,RGMB,TMPRSS…	94
Cancer, Organismal Injury and Abnormalities	malignant solid tumor	malignant solid tumor	9.23e-06					UBE2J1,JAZF1,IL12A,KHNYN,CDHR2,SLC24A1,CYP2C19,DCLK3,PWWP2A,LYPD6B,PCSK7,SPTBN5,PLEKHA7,RNASEL,RBM20,KANK4,CDHR5,RFFL,SPATC1,SMAP2,STARD8,ZCWPW2,PRKCD,LCAT,ARHGAP20,PRRG2,PRICKLE4,CBLN3,TAF4B,ZNHIT6,TMPRSS2,TEX264,TOX3,SIRT1,SIX1,FAM58A,PARP16,SPATA13,BPI,EFR3A,ENTPD4,TPMT,DGKI,LRP10,CCDC121,SLFN14,AFAP1L2,RASSF5,NOSIP,VRK3,MPZ,STYX,GPIHBP1,PPP4R4,RAB19,IL17RC,TCAF2,ADORA2A,SLC25A30,TM2D2,ZFP41,M…	98
Cancer, Organismal Injury and Abnormalities	epithelial cancer	carcinoma	1.33e-05					UBE2J1,TCAF2,ADORA2A,SLC25A30,JAZF1,IL12A,KHNYN,CDHR2,SLC24A1,MST1R,CYP2C19,PCDHGA1,DCLK3,PWWP2A,LYPD6B,SYTL3,ZFP36L1,EIF4E1B,PLEKHM3,PCSK7,SPTBN5,PLEKHA7,RNASEL,RBM20,FIBIN,KSR1,KIAA0368,KANK4,CDHR5,RFFL,USF1,CARD19,B3GNT9,HAVCR1,PLAG1,GLI4,SPATC1,SMAP2,STARD8,ZCWPW2,PRKCD,RBM38,LCAT,ARHGAP20,SNRK,LRRC66,PRICKLE4,APAF1,CBLN3,PITX2,TAF4B,SELENOK,ZNHIT6,ZBTB42,IQUB,COL28A1,RGMB,TMPRSS2,BHLHE41,TEX…	92
Cell Morphology, Cell-To-Cell Signaling and Interaction, Cellular Assembly and Organization	extension	extension of focal adhesions	2.33e-05					CDH1,IQUB	2
Auditory and Vestibular System Development and Function, Organ Morphology, Organismal Development	size	size of membranous labyrinth	6.96e-05					APAF1,SIX1	2
Cancer, Organismal Injury and Abnormalities, Reproductive System Disease	growth	delay in growth of mammary tumor	0.000139					IL12A,CDH1	2
Dermatological Diseases and Conditions, Organismal Injury and Abnormalities	skin lesion	skin lesion	0.0002					TCAF2,ADORA2A,SLC25A30,JAZF1,IL12A,KHNYN,ZFP41,CDHR2,MST1R,CYP2C19,PCDHGA1,DCLK3,PWWP2A,LYPD6B,SYTL3,ZFP36L1,EIF4E1B,PCSK7,SPTBN5,PLEKHA7,RNASEL,RBM20,KSR1,KIAA0368,KANK4,CDHR5,RFFL,USF1,HAVCR1,PLAG1,SMAP2,STARD8,ZCWPW2,PRKCD,RBM38,PRRG2,SNRK,LRRC66,PRICKLE4,APAF1,CBLN3,ZNHIT6,IQUB,COL28A1,PLSCR3,CDH1,TOX3,TRRAP,SIRT1,TTC31,SPATA13,BPI,EFR3A,ENTPD4,TPMT,DGKI,GLI2,LRP10,AFAP1L2,VRK3,TMEM50A,PPP4R4…	65
Cell Morphology, Endocrine System Disorders, Organ Morphology, Organismal Injury and Abnormalities, Reproductive System Development and Function, Reproductive System Disease	abnormal morphology	abnormal morphology of acrosome	0.000208					UBE2J1,TBPL1,TAF4B	3
Cell-To-Cell Signaling and Interaction, Cellular Assembly and Organization	cell-cell adhesion	cell-cell adhesion of prostate cancer cell lines	0.000231					CDH1,SIRT1	2
Cancer, Organismal Injury and Abnormalities, Reproductive System Disease	susceptibility to prostate cancer	susceptibility to prostate cancer	0.000231					CDH1,RNASEL	2
Cancer, Dermatological Diseases and Conditions, Organismal Injury and Abnormalities	skin cancer	skin cancer	0.000276					TCAF2,ADORA2A,SLC25A30,JAZF1,IL12A,KHNYN,ZFP41,CDHR2,MST1R,CYP2C19,PCDHGA1,DCLK3,PWWP2A,LYPD6B,SYTL3,ZFP36L1,EIF4E1B,PCSK7,SPTBN5,PLEKHA7,RNASEL,RBM20,KIAA0368,KANK4,CDHR5,RFFL,USF1,HAVCR1,PLAG1,SMAP2,STARD8,ZCWPW2,PRKCD,RBM38,PRRG2,SNRK,LRRC66,PRICKLE4,APAF1,CBLN3,ZNHIT6,IQUB,COL28A1,PLSCR3,CDH1,TOX3,TRRAP,SIRT1,TTC31,SPATA13,BPI,EFR3A,ENTPD4,TPMT,DGKI,GLI2,LRP10,AFAP1L2,VRK3,TMEM50A,PPP4R4,RAB1…	64
RNA Damage and Repair	degradation	degradation of mRNA	0.000332					ZFP36L1,SLFN14,RNASEL	3
Cell Morphology, Hair and Skin Development and Function	transepithelial electrical resistance	transepithelial electrical resistance of bronchial epithelial cells	0.000345					PRKCD,CDH1	2
Cancer, Dermatological Diseases and Conditions, Organismal Injury and Abnormalities	skin carcinoma	skin carcinoma	0.00036					KIAA0368,TTC31,JAZF1,SPATA13,APAF1,CBLN3,TPMT,DGKI,GLI2,CDHR2,MST1R,CYP2C19,PCDHGA1,DCLK3,IQUB,RBM38,COL28A1,CDH1,TRRAP,SIRT1	20
Cancer, Organismal Injury and Abnormalities	adenocarcinoma	adenocarcinoma	0.000492					UBE2J1,ADORA2A,SLC25A30,JAZF1,IL12A,KHNYN,CDHR2,SLC24A1,MST1R,PCDHGA1,DCLK3,PWWP2A,LYPD6B,SYTL3,ZFP36L1,PLEKHM3,PCSK7,SPTBN5,PLEKHA7,RNASEL,RBM20,FIBIN,KSR1,KIAA0368,KANK4,CDHR5,RFFL,USF1,CARD19,B3GNT9,HAVCR1,PLAG1,SPATC1,SMAP2,STARD8,ZCWPW2,PRKCD,LCAT,ARHGAP20,SNRK,LRRC66,PRICKLE4,APAF1,CBLN3,PITX2,TAF4B,SELENOK,ZNHIT6,ZBTB42,IQUB,COL28A1,TMPRSS2,BHLHE41,PLSCR3,CDH1,TOX3,TRRAP,SIRT1,SIX1,PLXNA3,…	81
Cell Morphology	morphology	morphology of prostate cancer cell lines	0.000495					PRKCD,CDH1,SIRT1	3
Amino Acid Metabolism, Molecular Transport, Small Molecule Biochemistry	transport	transport of L-aspartic acid	0.000639					PRKCD,SLC13A3	2
Cell Morphology, Endocrine System Disorders, Organ Morphology, Organismal Injury and Abnormalities, Reproductive System Development and Function, Reproductive System Disease	abnormal morphology	abnormal morphology of germ cells	0.000681					UBE2J1,STYX,TBPL1,APAF1,TAF4B,SIRT1	6
Lipid Metabolism, Small Molecule Biochemistry	homeostasis	homeostasis of lipid	0.000714					USF1,GPIHBP1,PLSCR3,LCAT,SIRT1,GPBAR1	6
Developmental Disorder, Endocrine System Disorders, Organismal Injury and Abnormalities, Reproductive System Disease	oligosynaptic infertility	oligosynaptic infertility	0.000763					TAF4B,SMAP2,SIRT1	3
Amino Acid Metabolism, Molecular Transport, Small Molecule Biochemistry	transport	transport of acidic amino acid	0.000825					PRKCD,ADORA2A,SLC13A3	3
Hematological System Development and Function, Inflammatory Response, Tissue Morphology	quantity	quantity of macrophages	0.000962					PRKCD,MPZ,ADORA2A,IL12A,HAVCR1,SIRT1	6
Cellular Growth and Proliferation, Organismal Development	growth	growth of Listeria monocytogenes	0.00102					PRKCD,IL12A	2
Cellular Movement	invasion	invasion of skin cell lines	0.00102					GLI2,CDH1	2
Cell Morphology, Organ Morphology, Reproductive System Development and Function	morphology	morphology of male germ cells	0.00104					UBE2J1,STYX,TBPL1,APAF1,SIRT1	5
Cell Death and Survival	cell death	cell death of fibroblasts	0.00108					KSR1,PRKCD,APAF1,CDH1,RNASEL,RASSF5,SIRT1	7
Cellular Growth and Proliferation, Organismal Development	growth	growth of bacteria	0.00109					PRKCD,IL12A,BPI,RNASEL	4
Cell-To-Cell Signaling and Interaction	aggregation	aggregation of cells	0.00116					CDHR5,PRKCD,MPZ,ADORA2A,GLI2,MST1R,CDH1,CYP2C19	8
Organ Morphology, Organismal Injury and Abnormalities, Reproductive System Development and Function, Reproductive System Disease	abnormal morphology	abnormal morphology of genital organ	0.00122					UBE2J1,STYX,TBPL1,APAF1,PITX2,TAF4B,GLI2,MST1R,SIRT1	9
Gene Expression	transcription	transcription of DNA	0.00123					ADORA2A,TBPL1,JAZF1,USF1,PITX2,TAF4B,GLI2,FOXS1,AFAP1L2,PLAG1,ZBTB42,ZNF367,RGMB,INPP5K,BHLHE41,CDH1,RNASEL,TOX3,TRRAP,SIRT1,SIX1	21
Organismal Development, Organismal Injury and Abnormalities	shape	abnormal shape of head	0.00124					APAF1,GLI2	2
Cell-To-Cell Signaling and Interaction, Cellular Assembly and Organization, Cellular Function and Maintenance	maintenance	maintenance of intercellular junctions	0.00124					MPZ,PLEKHA7	2
Amino Acid Metabolism, Lipid Metabolism, Molecular Transport, Small Molecule Biochemistry	transport	transport of GABA	0.00124					PRKCD,ADORA2A	2
Organismal Injury and Abnormalities, Tissue Morphology	size	size of lesion	0.00132					PRKCD,ADORA2A,IL12A,LCAT,MST1R,CDH1,SIRT1,SIX1	8
Lipid Metabolism, Small Molecule Biochemistry, Vitamin and Mineral Metabolism	homeostasis	homeostasis of cholesterol	0.00133					PLSCR3,LCAT,SIRT1,GPBAR1	4
Cancer, Gastrointestinal Disease, Organismal Injury and Abnormalities	digestive organ tumor	digestive organ tumor	0.00135					UBE2J1,ADORA2A,SLC25A30,JAZF1,IL12A,KHNYN,CDHR2,SLC24A1,MST1R,FOXS1,PCDHGA1,DCLK3,PWWP2A,LYPD6B,SYTL3,ZFP36L1,EIF4E1B,PLEKHM3,PCSK7,SPTBN5,PLEKHA7,RNASEL,RBM20,FIBIN,KSR1,KIAA0368,KANK4,CDHR5,RFFL,CARD19,B3GNT9,HAVCR1,PLAG1,SPATC1,SMAP2,STARD8,ZCWPW2,PRKCD,RBM38,LCAT,ARHGAP20,SNRK,LRRC66,PRICKLE4,APAF1,CBLN3,PITX2,TAF4B,ZNHIT6,ZBTB42,IQUB,COL28A1,RGMB,TMPRSS2,BHLHE41,TEX264,PLSCR3,CDH1,TOX3,TRRAP…	83
Gene Expression	transactivation	transactivation	0.00137					PRKCD,JAZF1,USF1,PITX2,TAF4B,GLI2,CDH1,AFAP1L2,PLAG1,TRRAP,SIRT1	11
Embryonic Development, Nervous System Development and Function, Organismal Development, Tissue Development	development	development of otic vesicle	0.00149					APAF1,SIX1	2
Cell Death and Survival, Neurological Disease, Organismal Injury and Abnormalities	cell death	cell death of brain cells	0.00154					KSR1,PRKCD,ADORA2A,APAF1,PITX2,RASSF5,SIRT1	7
Cellular Development, Cellular Growth and Proliferation, Connective Tissue Development and Function	proliferation	proliferation of fibroblast cell lines	0.00165					KSR1,PRKCD,TBPL1,MST1R,RNASEL,PLAG1,RASSF5,SIRT1,SIX1	9
Cancer, Organismal Injury and Abnormalities	abdominal neoplasm	abdominal neoplasm	0.00171					UBE2J1,ADORA2A,SLC25A30,JAZF1,IL12A,KHNYN,CDHR2,SLC24A1,MST1R,FOXS1,PCDHGA1,DCLK3,PWWP2A,LYPD6B,SYTL3,ZFP36L1,EIF4E1B,PLEKHM3,PCSK7,SPTBN5,PLEKHA7,RNASEL,RBM20,FIBIN,KSR1,KIAA0368,KANK4,CDHR5,RFFL,USF1,CARD19,B3GNT9,HAVCR1,PLAG1,GLI4,SPATC1,SMAP2,STARD8,ZCWPW2,PRKCD,RBM38,LCAT,ARHGAP20,SNRK,LRRC66,PRICKLE4,APAF1,CBLN3,PITX2,TAF4B,ZNHIT6,ZBTB42,IQUB,COL28A1,RGMB,TMPRSS2,BHLHE41,TEX264,PLSCR3,CDH1,…	87
Cancer, Organismal Injury and Abnormalities, Tissue Morphology, Tumor Morphology	volume	volume of tumor	0.00173					MST1R,CDH1,SIX1	3
Organismal Injury and Abnormalities, Renal and Urological Disease	acute kidney injury	acute kidney injury	0.00184					ADORA2A,HAVCR1,SIRT1	3
Cell Death and Survival	apoptosis	apoptosis of fibroblasts	0.00193					KSR1,APAF1,CDH1,RNASEL,RASSF5,SIRT1	6
Cellular Development, Cellular Growth and Proliferation	cell proliferation	cell proliferation of colorectal cancer cell lines	0.00198					SNRK,PRKCD,RBM38,GLI2,MST1R,CDH1,RASSF5	7
Organismal Injury and Abnormalities, Reproductive System Development and Function, Reproductive System Disease	abnormal morphology	abnormal morphology of reproductive system	0.00199					UBE2J1,STYX,TBPL1,APAF1,PITX2,ZFP36L1,TAF4B,GLI2,MST1R,SIRT1	10
Cancer, Organismal Injury and Abnormalities	growth	growth of malignant tumor	0.00206					CDHR5,PRKCD,ADORA2A,IL12A,MST1R,CDH1,AFAP1L2,SIRT1,SIX1	9
Endocrine System Disorders, Organ Morphology, Organismal Injury and Abnormalities, Reproductive System Development and Function, Reproductive System Disease	abnormal morphology	abnormal morphology of gonad	0.00219					UBE2J1,STYX,TBPL1,APAF1,PITX2,TAF4B,MST1R,SIRT1	8
Organismal Injury and Abnormalities, Reproductive System Disease	asthenozoospermia	asthenozoospermia	0.00224					UBE2J1,STYX,TAF4B,SIRT1	4
Cancer, Dermatological Diseases and Conditions, Organismal Injury and Abnormalities	basal cell carcinoma	basal cell carcinoma	0.00229					KIAA0368,TTC31,APAF1,COL28A1,DGKI,GLI2,MST1R,CYP2C19,PCDHGA1,TRRAP,DCLK3	11
Cell Death and Survival	cell viability	cell viability of brain cells	0.00231					KSR1,ADORA2A,PITX2,SIRT1	4
Cell Cycle, Respiratory System Development and Function	G1 phase	G1 phase of lung cell lines	0.00235					AFAP1L2,SIRT1	2
Lipid Metabolism, Molecular Transport, Small Molecule Biochemistry	transport	transport of lipid	0.00267					PRKCD,ADORA2A,LCAT,LRP10,SIRT1,SLC13A3	6
Cancer, Organismal Injury and Abnormalities, Tissue Morphology, Tumor Morphology	morphology	morphology of tumor	0.00268					PRKCD,MST1R,CDH1,SIRT1,SIX1	5
Gene Expression	transactivation	transactivation of RNA	0.00279					PRKCD,JAZF1,USF1,PITX2,TAF4B,GLI2,AFAP1L2,PLAG1,TRRAP,SIRT1	10
Amino Acid Metabolism, Molecular Transport, Small Molecule Biochemistry	transport	transport of L-amino acid	0.00325					PRKCD,ADORA2A,SLC13A3	3
Cancer, Gastrointestinal Disease, Organismal Injury and Abnormalities	digestive system cancer	digestive system cancer	0.00328					UBE2J1,ADORA2A,SLC25A30,JAZF1,IL12A,KHNYN,CDHR2,SLC24A1,MST1R,PCDHGA1,DCLK3,PWWP2A,LYPD6B,SYTL3,ZFP36L1,EIF4E1B,PLEKHM3,PCSK7,SPTBN5,PLEKHA7,RNASEL,RBM20,FIBIN,KSR1,KIAA0368,KANK4,CDHR5,RFFL,CARD19,B3GNT9,HAVCR1,PLAG1,SPATC1,SMAP2,STARD8,ZCWPW2,PRKCD,LCAT,ARHGAP20,SNRK,LRRC66,PRICKLE4,APAF1,CBLN3,PITX2,TAF4B,ZNHIT6,ZBTB42,IQUB,COL28A1,RGMB,TMPRSS2,BHLHE41,TEX264,PLSCR3,CDH1,TOX3,TRRAP,SIRT1,SIX1,…	81
Organismal Injury and Abnormalities, Tissue Morphology	volume	volume of lesion	0.00332					LCAT,MST1R,CDH1,SIX1	4
Cancer, Organismal Injury and Abnormalities	melanoma	melanoma	0.00337					TCAF2,ADORA2A,SLC25A30,IL12A,KHNYN,ZFP41,CDHR2,SLC24A1,MST1R,CYP2C19,PCDHGA1,DCLK3,PWWP2A,LYPD6B,SYTL3,ZFP36L1,EIF4E1B,PCSK7,SPTBN5,PLEKHA7,RNASEL,RBM20,KSR1,KIAA0368,KANK4,CDHR5,RFFL,USF1,HAVCR1,PLAG1,SPATC1,SMAP2,STARD8,ZCWPW2,PRKCD,PRRG2,SNRK,LRRC66,PRICKLE4,PITX2,ZNHIT6,IQUB,COL28A1,PLSCR3,CDH1,TOX3,TRRAP,SIX1,PLXNA3,FAM58A,TTC31,SPATA13,BPI,EFR3A,ENTPD4,DGKI,GLI2,LRP10,AFAP1L2,RASSF5,VRK3,TM…	66
Hair and Skin Development and Function, Organ Morphology, Tissue Morphology	quantity	quantity of epidermal cells	0.00338					PRKCD,MPZ	2
Embryonic Development, Tissue Morphology	quantity	quantity of neuronal progenitor cells	0.00338					APAF1,GLI2	2
Cell Morphology	shape change	shape change of brain cells	0.00338					GLI2,IQUB	2
Cell Death and Survival, Respiratory System Development and Function	survival	survival of lung cell lines	0.00338					AFAP1L2,SIRT1	2
Cancer, Cellular Development, Cellular Growth and Proliferation, Organismal Injury and Abnormalities, Tumor Morphology	proliferation	proliferation of carcinoma cells	0.0034					CDHR5,MST1R,SIRT1	3
Cancer, Organismal Injury and Abnormalities	incidence	incidence of tumor	0.00359					PRKCD,RBM38,IL12A,GLI2,CDH1,RASSF5,SIRT1	7
Cell Death and Survival	cell death	cell death of pheochromocytoma cell lines	0.00371					PRKCD,ADORA2A,APAF1,SIRT1	4
Reproductive System Development and Function	morphology	morphology of reproductive system	0.00404					UBE2J1,RBM38,STYX,TBPL1,APAF1,PITX2,ZFP36L1,TAF4B,GLI2,MST1R,SIRT1	11
Cellular Development, Cellular Growth and Proliferation	proliferation	proliferation of lymphoblastoid cell lines	0.00406					TPMT,GLI2,TRRAP	3
Behavior	habituation	habituation	0.00418					ADORA2A,DGKI	2
Cancer, Gastrointestinal Disease, Organismal Injury and Abnormalities	gastrointestinal carcinoma	gastrointestinal carcinoma	0.00428					UBE2J1,ADORA2A,SLC25A30,JAZF1,IL12A,KHNYN,CDHR2,SLC24A1,MST1R,PCDHGA1,PWWP2A,SYTL3,ZFP36L1,PLEKHM3,PCSK7,SPTBN5,PLEKHA7,RNASEL,RBM20,FIBIN,KSR1,KIAA0368,KANK4,CDHR5,RFFL,B3GNT9,HAVCR1,PLAG1,SPATC1,SMAP2,STARD8,ZCWPW2,PRKCD,LCAT,ARHGAP20,SNRK,LRRC66,PRICKLE4,APAF1,CBLN3,TAF4B,ZNHIT6,ZBTB42,IQUB,COL28A1,BHLHE41,PLSCR3,CDH1,TRRAP,PLXNA3,SPATA13,BPI,EFR3A,ENTPD4,DGKI,GLI2,AFAP1L2,NFAM1,NOSIP,TMEM50A,…	68
Cancer, Organismal Injury and Abnormalities	abdominal cancer	abdominal cancer	0.00438					UBE2J1,ADORA2A,SLC25A30,JAZF1,IL12A,KHNYN,CDHR2,SLC24A1,MST1R,PCDHGA1,DCLK3,PWWP2A,LYPD6B,SYTL3,ZFP36L1,EIF4E1B,PLEKHM3,PCSK7,SPTBN5,PLEKHA7,RNASEL,RBM20,FIBIN,KSR1,KIAA0368,KANK4,CDHR5,RFFL,USF1,CARD19,B3GNT9,HAVCR1,PLAG1,GLI4,SPATC1,SMAP2,STARD8,ZCWPW2,PRKCD,LCAT,ARHGAP20,SNRK,LRRC66,PRICKLE4,APAF1,CBLN3,PITX2,TAF4B,ZNHIT6,ZBTB42,IQUB,COL28A1,RGMB,TMPRSS2,BHLHE41,TEX264,PLSCR3,CDH1,TOX3,TRRAP,S…	85
Cellular Development, Cellular Growth and Proliferation, Embryonic Development, Organ Development, Organismal Development, Reproductive System Development and Function, Tissue Development	spermiogenesis	spermiogenesis	0.00447					UBE2J1,STYX,TBPL1,TAF4B	4
Cancer, Organismal Injury and Abnormalities	transformation	transformation of fibroblasts	0.00447					KSR1,PRKCD,USF1,TRRAP	4
Cancer, Organismal Injury and Abnormalities	abdominal adenocarcinoma	abdominal adenocarcinoma	0.0046					UBE2J1,ADORA2A,SLC25A30,IL12A,CDHR2,SLC24A1,MST1R,PCDHGA1,DCLK3,LYPD6B,SYTL3,ZFP36L1,PCSK7,SPTBN5,PLEKHA7,RNASEL,RBM20,FIBIN,KSR1,KANK4,CDHR5,USF1,CARD19,B3GNT9,HAVCR1,PLAG1,SPATC1,SMAP2,STARD8,ZCWPW2,PRKCD,LCAT,ARHGAP20,SNRK,LRRC66,APAF1,CBLN3,PITX2,ZNHIT6,IQUB,COL28A1,PLSCR3,CDH1,TOX3,TRRAP,SIX1,PLXNA3,FAM58A,SPATA13,BPI,EFR3A,ENTPD4,DGKI,GLI2,SLFN14,AFAP1L2,NFAM1,NOSIP,TMEM50A,ZNF367,MPZ,STYX,…	66
Renal and Urological System Development and Function	diuresis	diuresis	0.0046					ADORA2A,INPP5K	2
Dermatological Diseases and Conditions, Organismal Injury and Abnormalities	localized cutaneous leishmaniasis	localized cutaneous leishmaniasis	0.0046					ADORA2A,IL12A	2
Hereditary Disorder, Neurological Disease, Organismal Injury and Abnormalities, Skeletal and Muscular Disorders	Charcot-Marie-Tooth disease axonal type 2J	Charcot-Marie-Tooth disease axonal type 2J	0.00485					MPZ	1
Hereditary Disorder, Neurological Disease, Organismal Injury and Abnormalities, Skeletal and Muscular Disorders	Charcot-Marie-Tooth disease axonal type 2i	Charcot-Marie-Tooth disease axonal type 2i	0.00485					MPZ	1
Hereditary Disorder, Neurological Disease, Organismal Injury and Abnormalities, Skeletal and Muscular Disorders	Charcot-Marie-Tooth disease type 1B	Charcot-Marie-Tooth disease type 1B	0.00485					MPZ	1
Hereditary Disorder, Neurological Disease, Organismal Injury and Abnormalities, Skeletal and Muscular Disorders	Charcot-Marie-Tooth disease, dominant intermediate type d	Charcot-Marie-Tooth disease, dominant intermediate type d	0.00485					MPZ	1
Endocrine System Disorders, Hereditary Disorder, Organismal Injury and Abnormalities, Reproductive System Disease	Culler-Jones syndrome	Culler-Jones syndrome	0.00485					GLI2	1
Cell Cycle, DNA Replication, Recombination, and Repair	DNA damage checkpoint	DNA damage checkpoint of thyroid cells	0.00485					PRKCD	1
Drug Metabolism, Nucleic Acid Metabolism, Small Molecule Biochemistry	S-methylation	S-methylation of 6-mercaptopurine	0.00485					TPMT	1
Drug Metabolism, Nucleic Acid Metabolism, Small Molecule Biochemistry	S-methylation	S-methylation of thioguanine	0.00485					TPMT	1
Cardiovascular Disease, Cardiovascular System Development and Function, Organismal Injury and Abnormalities, Tissue Morphology	abnormal morphology	abnormal morphology of superior vena cava	0.00485					PITX2	1
Organ Morphology, Organismal Development, Reproductive System Development and Function	abnormal size	abnormal size of uterus	0.00485					SIRT1	1
Nervous System Development and Function	adaptation	adaptation of central nervous system	0.00485					ADORA2A	1
Cell-To-Cell Signaling and Interaction, Hematological System Development and Function, Immune Cell Trafficking, Inflammatory Response	adhesion	adhesion of Langerhans cells	0.00485					CDH1	1
Embryonic Development, Tissue Development	adhesion	adhesion of embryoblast	0.00485					CDH1	1
Cell-To-Cell Signaling and Interaction	adhesion	adhesion of neural stem cells	0.00485					CDH1	1
Metabolic Disease, Organismal Injury and Abnormalities, Renal and Urological Disease	adriamicin-induced nephropathy	adriamicin-induced nephropathy	0.00485					HAVCR1	1
Ophthalmic Disease, Organismal Injury and Abnormalities	anisocoria	anisocoria	0.00485					PITX2	1
Cell Death and Survival	apoptosis	apoptosis of fibroblastoids	0.00485					CDH1	1
Cell Death and Survival, Neurological Disease, Organismal Injury and Abnormalities	apoptosis	apoptosis of gonadotropes	0.00485					PITX2	1
Cell Death and Survival	apoptosis	apoptosis of osteoprogenitor cells	0.00485					SIRT1	1
Cell Cycle	S phase	arrest in S phase of thyroid cells	0.00485					PRKCD	1
Cancer, Cellular Development, Cellular Growth and Proliferation, Organismal Injury and Abnormalities, Tumor Morphology	growth	arrest in growth of carcinoma cells	0.00485					SIRT1	1
Immunological Disease, Inflammatory Disease	atopic disease	atopic disease	0.00485					HAVCR1	1
Cell Morphology, Cellular Function and Maintenance	autophagy	autophagy of fibrosarcoma cell lines	0.00485					RNASEL	1
Cancer, Gastrointestinal Disease, Hereditary Disorder, Organismal Injury and Abnormalities	hereditary diffuse gastric cancer	autosomal dominant hereditary diffuse gastric cancer	0.00485					CDH1	1
Cell Morphology, Cellular Development, Cellular Growth and Proliferation, Embryonic Development	branching	branching of breast cancer cell lines	0.00485					CDH1	1
Connective Tissue Disorders, Hereditary Disorder, Organismal Injury and Abnormalities	branchiootic syndrome 3	branchiootic syndrome 3	0.00485					SIX1	1
DNA Replication, Recombination, and Repair, Nucleic Acid Metabolism, Small Molecule Biochemistry	catabolism	catabolism of UDP	0.00485					ENTPD4	1
Cell Death and Survival, Neurological Disease, Organismal Injury and Abnormalities	cell death	cell death of corticostriatal neurons	0.00485					PRKCD	1
Cell Death and Survival, Organismal Injury and Abnormalities	cell death	cell death of otic epithelial cells	0.00485					SIX1	1
Cell Death and Survival	cell viability	cell viability of gonadotropes	0.00485					PITX2	1
Cell-To-Cell Signaling and Interaction, Cellular Assembly and Organization, Embryonic Development	cell-cell contact	cell-cell contact of embryonic stem cell lines	0.00485					CDH1	1
Cell-To-Cell Signaling and Interaction, Cellular Assembly and Organization, Embryonic Development	cell-cell contact	cell-cell contact of embryonic stem cells	0.00485					CDH1	1
Cell-To-Cell Signaling and Interaction, Cellular Assembly and Organization	cell-cell contact	cell-cell contact of granulosa cells	0.00485					TAF4B	1
Cell-To-Cell Signaling and Interaction, Cellular Assembly and Organization	cell-cell contact	cell-cell contact of squamous carcinoma cells	0.00485					CDH1	1
Cell-To-Cell Signaling and Interaction, Nervous System Development and Function	clustering	clustering of commissural neurons	0.00485					GLI2	1
Hereditary Disorder, Immunological Disease, Organismal Injury and Abnormalities	common variable immunodeficiency type 9	common variable immunodeficiency type 9	0.00485					PRKCD	1
Cell-To-Cell Signaling and Interaction, Nervous System Development and Function, Skeletal and Muscular System Development and Function	compound action potential	compound action potential of muscle	0.00485					MPZ	1
Developmental Disorder, Hereditary Disorder, Ophthalmic Disease, Organismal Injury and Abnormalities	congenital stationary night blindness type 1D	congenital stationary night blindness type 1D	0.00485					SLC24A1	1
Organismal Development	curvature	curvature of head	0.00485					APAF1	1
Gastrointestinal Disease, Hepatic System Disease, Organismal Injury and Abnormalities	damage	damage of liver tissue	0.00485					ADORA2A	1
Organismal Injury and Abnormalities	deformation	deformation of face	0.00485					APAF1	1
Neurological Disease	deformation	deformation of forebrain	0.00485					APAF1	1
Endocrine System Disorders, Neurological Disease	deformation	deformation of hypothalamus	0.00485					APAF1	1
Neurological Disease	deformation	deformation of thalamus	0.00485					APAF1	1
Drug Metabolism, Nucleic Acid Metabolism, Small Molecule Biochemistry	degradation	degradation of 6-mercaptopurine	0.00485					TPMT	1
Protein Degradation, Protein Synthesis	degradation	degradation of green fluorescent protein	0.00485					SIRT1	1
Cellular Compromise, Inflammatory Response	degranulation	degranulation of dendritic epidermal T cells	0.00485					CDH1	1
Cell-To-Cell Signaling and Interaction, Nervous System Development and Function	conduction	delay in conduction of nerves	0.00485					MPZ	1
Organismal Development	formation	delay in formation of digit	0.00485					APAF1	1
Cell Death and Survival	killing	delay in initiation of killing of leukocyte cell lines	0.00485					PRKCD	1
Dermatological Diseases and Conditions, Developmental Disorder, Organismal Injury and Abnormalities	removal	delay in initiation of removal of interdigital web	0.00485					APAF1	1
Drug Metabolism	demethylation	demethylation of diazepam	0.00485					CYP2C19	1
Carbohydrate Metabolism	depletion	depletion of glycerol	0.00485					SIRT1	1
Embryonic Development, Hair and Skin Development and Function, Organ Development, Organismal Development, Tissue Development	development	development of hair cuticle	0.00485					CDH1	1
Cellular Development, Cellular Growth and Proliferation, Embryonic Development, Organismal Development, Tissue Development	development	development of hemangioblast colony-forming cells	0.00485					SIRT1	1
Nervous System Development and Function, Tissue Morphology	diameter	diameter of axon bundle	0.00485					MPZ	1
Cell-mediated Immune Response, Cellular Development, Cellular Function and Maintenance, Cellular Growth and Proliferation, Embryonic Development, Hematological System Development and Function, Hematopoiesis, Lymphoid Tissue Structure and Development, Organ Development, Organismal Development, Tissue Development	differentiation	differentiation of Th1-like cells	0.00485					GLI2	1
Cellular Assembly and Organization, Cellular Compromise	disruption	disruption of filamentous network	0.00485					PRKCD	1
Small Molecule Biochemistry	efficacy	efficacy of 6-mercaptopurine	0.00485					TPMT	1
Small Molecule Biochemistry	efficacy	efficacy of clopidogrel	0.00485					CYP2C19	1
Cellular Movement, Hematological System Development and Function, Immune Cell Trafficking	egression	egression of inflammatory leukocytes	0.00485					IL12A	1
Drug Metabolism, Molecular Transport, Nucleic Acid Metabolism, Small Molecule Biochemistry	elimination	elimination of 6-mercaptopurine	0.00485					TPMT	1
Cellular Compromise, Cellular Function and Maintenance, Organismal Injury and Abnormalities	endoplasmic reticulum stress response	endoplasmic reticulum stress response of hepatocytes	0.00485					SIRT1	1
Cell Cycle	S phase	entry into S phase of skin cancer cell lines	0.00485					CDH1	1
Cell-To-Cell Signaling and Interaction, Cellular Growth and Proliferation, Nervous System Development and Function	excitation	excitation of striatopallidal neurons	0.00485					ADORA2A	1
Cellular Development, Cellular Growth and Proliferation	expansion	expansion of bladder cancer cell lines	0.00485					CDH1	1
Dermatological Diseases and Conditions, Hereditary Disorder, Infectious Diseases, Organismal Injury and Abnormalities	familial candidiasis type 9	familial candidiasis type 9	0.00485					IL17RC	1
Hematological Disease, Hereditary Disorder, Metabolic Disease, Organismal Injury and Abnormalities	fish-eye disease	fish-eye disease	0.00485					LCAT	1
Embryonic Development, Organismal Development, Tissue Development	formation	formation of blastocele	0.00485					CDH1	1
Embryonic Development, Organismal Development, Tissue Development	formation	formation of trophoectoderm	0.00485					CDH1	1
Cellular Compromise, DNA Replication, Recombination, and Repair	fragmentation	fragmentation of centromeres	0.00485					TBPL1	1
Cellular Growth and Proliferation, Organismal Development	growth	growth of Escherichia coli BORT	0.00485					RNASEL	1
Cellular Development, Cellular Growth and Proliferation, Connective Tissue Development and Function, Tissue Development	growth	growth of fibroblastoids	0.00485					CDH1	1
Organismal Functions	healing	healing of gastric epithelial cells	0.00485					CDH1	1
Organismal Functions, Tissue Morphology	healing	healing of intestinal epithelium	0.00485					CDH1	1
Cancer, Connective Tissue Disorders, Developmental Disorder, Gastrointestinal Disease, Hereditary Disorder, Organismal Injury and Abnormalities, Skeletal and Muscular Disorders	hereditary diffuse gastric cancer and cleft lip	hereditary diffuse gastric cancer and cleft lip	0.00485					CDH1	1
Cancer, Hereditary Disorder, Organismal Injury and Abnormalities, Reproductive System Disease	hereditary prostate cancer 1	hereditary prostate cancer 1	0.00485					RNASEL	1
Connective Tissue Disorders, Developmental Disorder, Gastrointestinal Disease, Hereditary Disorder, Neurological Disease, Organismal Development, Organismal Injury and Abnormalities, Skeletal and Muscular Disorders	holoprosencephaly-9	holoprosencephaly-9	0.00485					GLI2	1
Cellular Function and Maintenance	homeostasis	homeostasis of vascular endothelial cells	0.00485					SIRT1	1
DNA Replication, Recombination, and Repair, Nucleic Acid Metabolism, Small Molecule Biochemistry	hydrolysis	hydrolysis of dADP	0.00485					APAF1	1
DNA Replication, Recombination, and Repair, Nucleic Acid Metabolism, Small Molecule Biochemistry	hydrolysis	hydrolysis of dATP	0.00485					APAF1	1
Carbohydrate Metabolism, Lipid Metabolism, Small Molecule Biochemistry	hydrolysis	hydrolysis of phosphatidylinositol 4-phosphate	0.00485					INPP5K	1
Cardiovascular Disease, Hematological Disease, Hereditary Disorder, Metabolic Disease, Organismal Injury and Abnormalities	hyperlipoproteinemia type 1D	hyperlipoproteinemia type 1D	0.00485					GPIHBP1	1
Organismal Injury and Abnormalities	hypertrophy	hypertrophy of cornea	0.00485					PITX2	1
Organismal Injury and Abnormalities	hypertrophy	hypertrophy of diencephalon	0.00485					APAF1	1
Organismal Injury and Abnormalities, Tissue Morphology	hypertrophy	hypertrophy of epididymal fat	0.00485					SIRT1	1
Organismal Injury and Abnormalities, Tissue Morphology	hypertrophy	hypertrophy of hibernating gland	0.00485					SIRT1	1
Embryonic Development, Organismal Development, Organismal Injury and Abnormalities, Tissue Morphology	hypertrophy	hypertrophy of mantle layer	0.00485					APAF1	1
Organismal Injury and Abnormalities	hypertrophy	hypertrophy of mesencephalon	0.00485					APAF1	1
Neurological Disease	hypomyelination	hypomyelination of cells	0.00485					MPZ	1
Developmental Disorder, Gastrointestinal Disease, Organismal Injury and Abnormalities	hypoplasia	hypoplasia of esophagus	0.00485					GLI2	1
Developmental Disorder, Respiratory Disease	hypoplasia	hypoplasia of trachea	0.00485					GLI2	1
Nervous System Development and Function	inhibition	inhibition of striatum	0.00485					ADORA2A	1
Cell Cycle	G1 phase	initiation of G1 phase of thyroid cells	0.00485					PRKCD	1
Cellular Compromise, Organismal Injury and Abnormalities, Renal and Urological Disease	injury	injury of renal tubular epithelial cells	0.00485					RGMB	1
Cellular Movement	invasion	invasion of enterocytes	0.00485					CDH1	1
Developmental Disorder, Hereditary Disorder, Ophthalmic Disease, Organismal Injury and Abnormalities	iridogoniodysgenesis syndrome type 2	iridogoniodysgenesis syndrome type 2	0.00485					PITX2	1
Cardiovascular Disease, Gastrointestinal Disease, Hepatic System Disease, Organismal Injury and Abnormalities	ischemic injury	ischemic injury of liver	0.00485					ADORA2A	1
Cardiovascular Disease, Cardiovascular System Development and Function, Organ Morphology, Organismal Development, Organismal Injury and Abnormalities, Tissue Morphology	lack	lack of coronary sinus	0.00485					PITX2	1
Cell Cycle	late stage of spermatogenesis	late stage of spermatogenesis	0.00485					UBE2J1	1
Nervous System Development and Function	latency	latency of nerves	0.00485					MPZ	1
Hematological Disease, Hereditary Disorder, Metabolic Disease, Organismal Injury and Abnormalities	lecithin acyltransferase deficiency	lecithin acyltransferase deficiency	0.00485					LCAT	1
Connective Tissue Disorders, Developmental Disorder, Hereditary Disorder, Neurological Disease, Organismal Injury and Abnormalities, Skeletal and Muscular Disorders	lethal congenital contracture syndrome type 6	lethal congenital contracture syndrome type 6	0.00485					ZBTB42	1
Nucleic Acid Metabolism, Small Molecule Biochemistry	metabolism	metabolism of azathioprine	0.00485					TPMT	1
Small Molecule Biochemistry	metabolism	metabolism of pantoprazole	0.00485					CYP2C19	1
Nucleic Acid Metabolism, Small Molecule Biochemistry	metabolism	metabolism of phenobarbital	0.00485					CYP2C19	1
Drug Metabolism, Nucleic Acid Metabolism, Small Molecule Biochemistry	metabolism	metabolism of thioguanine	0.00485					TPMT	1
Cell Morphology	mineralization	mineralization of osteoprogenitor cells	0.00485					SIRT1	1
Cell Cycle, Nervous System Development and Function	mitosis	mitosis of brain cells	0.00485					APAF1	1
Cell Cycle	mitotic entry	mitotic entry of liver cells	0.00485					SIRT1	1
Hematological Disease, Immunological Disease, Tissue Development	myelosuppression	moderate myelosuppression	0.00485					TPMT	1
Cell Morphology, Cellular Development, Cellular Growth and Proliferation	morphogenesis	morphogenesis of hepatoma cell lines	0.00485					CDH1	1
Cardiovascular System Development and Function, Organismal Development	morphogenesis	morphogenesis of superior vena cava	0.00485					PITX2	1
Cell Morphology, Cellular Compromise	multinucleation	multinucleation of hepatoma cell lines	0.00485					SIRT1	1
Hereditary Disorder, Organismal Injury and Abnormalities, Renal and Urological Disease	nephrotic syndrome type 9	nephrotic syndrome type 9	0.00485					COQ8B	1
Nervous System Development and Function	neuroprotection	neuroprotection of central nervous system	0.00485					ADORA2A	1
Antimicrobial Response, Humoral Immune Response	neutralization	neutralization of Hepatitis A virus	0.00485					HAVCR1	1
Organ Morphology, Renal and Urological System Development and Function, Tissue Morphology	number	number of tubular cells	0.00485					SIRT1	1
Cellular Function and Maintenance, Reproductive System Development and Function	organization	organization of gonadal cell lines	0.00485					CDH1	1
Embryonic Development, Organ Development, Organismal Development, Reproductive System Development and Function, Tissue Development	organogenesis	organogenesis of ovarian follicle	0.00485					TAF4B	1
Drug Metabolism, Energy Production	oxidation	oxidation of diazepam	0.00485					CYP2C19	1
Drug Metabolism, Energy Production, Small Molecule Biochemistry	oxidation	oxidation of ibuprofen	0.00485					CYP2C19	1
Drug Metabolism, Energy Production, Nucleic Acid Metabolism, Small Molecule Biochemistry	oxidation	oxidation of mephobarbital	0.00485					CYP2C19	1
Drug Metabolism, Energy Production, Small Molecule Biochemistry	oxidation	oxidation of omeprazole	0.00485					CYP2C19	1
Cell Morphology, Cellular Function and Maintenance	pH	pH of cervical cancer cell lines	0.00485					SIRT1	1
Embryonic Development, Organismal Development, Tissue Development	patterning	patterning of sinus venosus	0.00485					PITX2	1
Hematological Disease, Hereditary Disorder, Organismal Injury and Abnormalities	platelet-type bleeding disorder type 20	platelet-type bleeding disorder type 20	0.00485					SLFN14	1
Nervous System Development and Function, Tissue Morphology	polyphasia	polyphasia of nerves	0.00485					MPZ	1
Cellular Function and Maintenance	progression	progression of myoblasts	0.00485					PITX2	1
Cancer, Dermatological Diseases and Conditions, Organismal Injury and Abnormalities	epidermal hyperplasia	progressive epidermal hyperplasia	0.00485					CDH1	1
Cell Morphology, Nervous System Development and Function	projection	projection of commissural neurons	0.00485					GLI2	1
Cellular Development, Cellular Growth and Proliferation, Embryonic Development, Organismal Development	proliferation	proliferation of blastomeres	0.00485					TRRAP	1
Auditory and Vestibular System Development and Function, Cellular Growth and Proliferation, Organ Development, Tissue Development	proliferation	proliferation of otic epithelial cells	0.00485					SIX1	1
Nervous System Development and Function	protrusions	protrusions of forebrain	0.00485					APAF1	1
Nervous System Development and Function, Tissue Morphology	quantity	quantity of axon bundle	0.00485					MPZ	1
Embryonic Development, Tissue Morphology	quantity	quantity of granule neuron progenitor cells	0.00485					GLI2	1
Nervous System Development and Function, Organ Morphology, Tissue Morphology	quantity	quantity of thalamic cells	0.00485					APAF1	1
Cell-To-Cell Signaling and Interaction	responsiveness	responsiveness of blood platelets	0.00485					CYP2C19	1
Ophthalmic Disease, Organismal Injury and Abnormalities	ring dermoid of cornea	ring dermoid of cornea	0.00485					PITX2	1
Cell Cycle	senescence	senescence of articular chondrocytes	0.00485					SIRT1	1
Hematological Disease, Immunological Disease, Tissue Development	myelosuppression	severe myelosuppression	0.00485					TPMT	1
Hereditary Disorder, Neurological Disease, Organismal Injury and Abnormalities, Psychological Disorders	short sleeper	short sleeper	0.00485					BHLHE41	1
Auditory and Vestibular System Development and Function, Organ Morphology, Organismal Development	size	size of endolymphatic sac	0.00485					SIX1	1
Dermatological Diseases and Conditions, Infectious Diseases, Organismal Injury and Abnormalities	skin infection	skin infection by Staphylococcus aureus subsp. aureus USA300	0.00485					PLEKHA7	1
Developmental Disorder, Endocrine System Disorders, Hereditary Disorder, Organismal Injury and Abnormalities, Reproductive System Disease	spermatogenic failure 13	spermatogenic failure 13	0.00485					TAF4B	1
Hereditary Disorder, Neurological Disease, Organismal Injury and Abnormalities, Skeletal and Muscular Disorders	sporadic Dejerine-Sottas syndrome	sporadic Dejerine-Sottas syndrome	0.00485					MPZ	1
Cancer, Organismal Injury and Abnormalities, Reproductive System Disease	invasive ductal breast cancer	stage IIIB invasive ductal breast cancer	0.00485					SIRT1	1
Cardiovascular Disease, Organismal Injury and Abnormalities	tachycardia	tachycardia of atrium	0.00485					PITX2	1
Cell Morphology, Skeletal and Muscular System Development and Function	thickness	thickness of muscle cell lines	0.00485					INPP5K	1
Developmental Disorder, Hereditary Disorder, Metabolic Disease, Organismal Injury and Abnormalities	thiopurine methyltransferase deficiency	thiopurine methyltransferase deficiency	0.00485					TPMT	1
Drug Metabolism, Nucleic Acid Metabolism, Small Molecule Biochemistry	toxicity	toxicity of 6-mercaptopurine	0.00485					TPMT	1
Lipid Metabolism, Molecular Transport, Small Molecule Biochemistry	translocation	translocation of cardiolipin	0.00485					PRKCD	1
Infectious Diseases	viral entry	viral entry by Hepatitis A virus	0.00485					HAVCR1	1
Cellular Compromise, Neurological Disease, Organismal Injury and Abnormalities	atrophy	atrophy of neurons	0.00505					MPZ,SIRT1	2
Cell Cycle	interphase	interphase	0.00508					PRKCD,RBM38,TBPL1,RFFL,PITX2,GLI2,MST1R,CDH1,HAVCR1,AFAP1L2,SIRT1	11
Organismal Injury and Abnormalities, Reproductive System Disease	teratozoospermia	teratozoospermia	0.00518					UBE2J1,SMAP2,SIRT1	3
Organismal Injury and Abnormalities, Reproductive System Disease	infertility	infertility	0.00528					UBE2J1,STYX,TBPL1,APAF1,TAF4B,SMAP2,SIRT1	7
Lipid Metabolism, Molecular Transport, Small Molecule Biochemistry	transport	transport of fatty acid	0.00538					PRKCD,ADORA2A,SLC13A3	3
Cell Death and Survival, Organismal Injury and Abnormalities	necrosis	necrosis of epithelial tissue	0.00551					KSR1,PRKCD,IL12A,BPI,APAF1,RGMB,GLI2,CDH1,RASSF5,SIX1	10
RNA Damage and Repair	catabolism	catabolism of mRNA	0.00551					ZFP36L1,SLFN14	2
Cell Morphology, Organ Morphology, Organismal Injury and Abnormalities, Skeletal and Muscular Disorders, Skeletal and Muscular System Development and Function, Tissue Morphology	hypertrophy	hypertrophy of smooth muscle	0.00551					ADORA2A,SIRT1	2
Auditory and Vestibular System Development and Function, Embryonic Development, Organ Development, Organ Morphology, Organismal Development, Tissue Development	morphogenesis	morphogenesis of cochlea	0.00551					GLI2,SIX1	2
Cell Morphology, Endocrine System Disorders, Organ Morphology, Organismal Injury and Abnormalities, Reproductive System Development and Function, Reproductive System Disease	abnormal morphology	abnormal morphology of spermatids	0.0058					UBE2J1,TBPL1,SIRT1	3
Cell Death and Survival	apoptosis	apoptosis of neuroendocrine cells	0.0058					PRKCD,PITX2,CDH1	3
Cell Death and Survival, Embryonic Development	cell viability	cell viability of embryonic cell lines	0.0058					PITX2,TAF4B,SIRT1	3
Organismal Injury and Abnormalities, Renal and Urological Disease	damage	damage of kidney	0.00586					ADORA2A,RGMB,LCAT,HAVCR1	4
Cell Morphology, Cellular Function and Maintenance	autophagy	autophagy of sarcoma cell lines	0.00599					RNASEL,SIRT1	2
Developmental Disorder, Endocrine System Disorders, Hereditary Disorder, Organismal Injury and Abnormalities, Reproductive System Disease	globozoospermia	globozoospermia	0.00599					SMAP2,SIRT1	2
Organismal Injury and Abnormalities	hamartoma	hamartoma	0.00599					GLI2,CDH1	2
Cell Morphology, Endocrine System Disorders, Organ Morphology, Organismal Injury and Abnormalities, Reproductive System Development and Function, Reproductive System Disease	abnormal morphology	abnormal morphology of male germ cells	0.006					UBE2J1,TBPL1,APAF1,SIRT1	4
Cell-To-Cell Signaling and Interaction, Connective Tissue Development and Function	adhesion	adhesion of fibroblast cell lines	0.00602					CDHR5,CDH1,RNASEL	3
Nervous System Development and Function, Organ Development	function	function of brain	0.00602					ADORA2A,APAF1,SIRT1	3
Gene Expression	transcription	transcription of RNA	0.00609					ADORA2A,TBPL1,JAZF1,USF1,PITX2,TAF4B,GLI2,FOXS1,AFAP1L2,PLAG1,ZBTB42,ZNF367,PRKCD,RGMB,INPP5K,BHLHE41,CDH1,RNASEL,TOX3,TRRAP,SIRT1,SIX1	22
Cancer, Organismal Injury and Abnormalities, Tissue Morphology, Tumor Morphology	size	size of tumor	0.00629					PRKCD,MST1R,CDH1,SIX1	4
Cell Morphology	enlargement	enlargement of cells	0.00633					PRKCD,MPZ,ADORA2A,LCAT,CDH1,SIRT1,SIX1	7
Cell-To-Cell Signaling and Interaction, Connective Tissue Development and Function	aggregation	aggregation of fibroblast cell lines	0.00649					CDHR5,CDH1	2
Cancer, Dermatological Diseases and Conditions, Organismal Injury and Abnormalities	squamous cell skin cancer	skin squamous cell carcinoma	0.00667					RBM38,JAZF1,SPATA13,CBLN3,TPMT,DGKI,CDHR2,CDH1,CYP2C19,PCDHGA1,SIRT1,IQUB	12
Cellular Development, Cellular Growth and Proliferation, Organ Development, Renal and Urological System Development and Function	proliferation	proliferation of kidney cells	0.0067					USF1,LCAT,CDH1	3
Cancer, Gastrointestinal Disease, Organismal Injury and Abnormalities	neoplasia	gastrointestinal neoplasia	0.00692					UBE2J1,ADORA2A,SLC25A30,JAZF1,IL12A,KHNYN,CDHR2,SLC24A1,MST1R,PCDHGA1,PWWP2A,SYTL3,ZFP36L1,PLEKHM3,PCSK7,SPTBN5,PLEKHA7,RNASEL,RBM20,FIBIN,KSR1,KIAA0368,KANK4,CDHR5,RFFL,B3GNT9,HAVCR1,PLAG1,SPATC1,SMAP2,STARD8,ZCWPW2,PRKCD,RBM38,LCAT,ARHGAP20,SNRK,LRRC66,PRICKLE4,APAF1,CBLN3,PITX2,TAF4B,ZNHIT6,ZBTB42,IQUB,COL28A1,BHLHE41,PLSCR3,CDH1,TRRAP,PLXNA3,SPATA13,BPI,EFR3A,ENTPD4,DGKI,GLI2,AFAP1L2,NFAM1,RA…	71
Cell Death and Survival	cell viability	cell viability of cerebral cortex cells	0.00694					KSR1,ADORA2A,SIRT1	3
Cellular Development, Tissue Development	epithelial-mesenchymal transition	epithelial-mesenchymal transition of epithelial cells	0.00701					MST1R,CDH1	2
Neurological Disease	neurological deficiency	neurological deficiency	0.00701					ADORA2A,SIRT1	2
Reproductive System Development and Function	ovulation	ovulation	0.00743					TAF4B,MST1R,SIRT1	3
Cardiovascular Disease, Cardiovascular System Development and Function, Organ Morphology, Organismal Development, Organismal Injury and Abnormalities	hypertrophy	hypertrophy of right ventricle	0.00755					ADORA2A,SIRT1	2
Cancer, Gastrointestinal Disease, Organismal Injury and Abnormalities	gastrointestinal tract cancer	gastrointestinal tract cancer	0.00766					UBE2J1,ADORA2A,SLC25A30,JAZF1,IL12A,KHNYN,CDHR2,SLC24A1,MST1R,PCDHGA1,PWWP2A,SYTL3,ZFP36L1,PLEKHM3,PCSK7,SPTBN5,PLEKHA7,RNASEL,RBM20,FIBIN,KSR1,KIAA0368,KANK4,CDHR5,RFFL,B3GNT9,HAVCR1,PLAG1,SPATC1,SMAP2,STARD8,ZCWPW2,PRKCD,LCAT,ARHGAP20,SNRK,LRRC66,PRICKLE4,APAF1,CBLN3,PITX2,TAF4B,ZNHIT6,ZBTB42,IQUB,COL28A1,BHLHE41,PLSCR3,CDH1,TRRAP,PLXNA3,SPATA13,BPI,EFR3A,ENTPD4,DGKI,GLI2,AFAP1L2,NFAM1,RASSF5,N…	70
Cell Death and Survival	apoptosis	apoptosis of neurons	0.00768					KSR1,SNRK,ADORA2A,APAF1,TOX3,PCDHGA1,SIRT1,SIX1	8
Cancer, Cellular Development, Cellular Growth and Proliferation, Organismal Injury and Abnormalities, Tumor Morphology	proliferation	proliferation of cancer cells	0.00795					CDHR5,PRKCD,MST1R,CDH1,AFAP1L2,SIRT1,SIX1	7
Cellular Growth and Proliferation, Hair and Skin Development and Function	colony formation	colony formation of epithelial cell lines	0.0081					GLI2,RASSF5	2
Cell Morphology	morphology	morphology of colorectal cancer cell lines	0.0081					PRKCD,CDH1	2
Cancer, Organismal Injury and Abnormalities	growth	growth of carcinoma	0.00855					CDHR5,IL12A,MST1R,SIRT1	4
Cellular Assembly and Organization, Cellular Development, Cellular Growth and Proliferation, Embryonic Development, Organ Development, Organismal Development, Reproductive System Development and Function, Tissue Development	formation	formation of acrosome	0.00868					TBPL1,SMAP2	2
Cell-To-Cell Signaling and Interaction, Cellular Assembly and Organization, Cellular Function and Maintenance	formation	formation of adherens junctions	0.00868					PLEKHA7,CDH1	2
Cancer, Dermatological Diseases and Conditions, Organismal Injury and Abnormalities	cutaneous melanoma	cutaneous melanoma	0.00905					TCAF2,ADORA2A,SLC25A30,IL12A,KHNYN,ZFP41,CDHR2,MST1R,CYP2C19,PCDHGA1,DCLK3,PWWP2A,LYPD6B,SYTL3,ZFP36L1,EIF4E1B,PCSK7,SPTBN5,PLEKHA7,RNASEL,RBM20,KIAA0368,KANK4,CDHR5,RFFL,USF1,HAVCR1,PLAG1,SMAP2,STARD8,ZCWPW2,PRKCD,PRRG2,SNRK,LRRC66,PRICKLE4,ZNHIT6,COL28A1,PLSCR3,TOX3,TRRAP,TTC31,SPATA13,BPI,EFR3A,ENTPD4,DGKI,GLI2,LRP10,AFAP1L2,VRK3,TMEM50A,PPP4R4,RAB19,IL17RC,SLC13A3	56
Digestive System Development and Function, Organismal Development	morphology	morphology of mouth	0.00909					APAF1,PITX2,GLI2,SIX1	4
Cardiovascular Disease, Cardiovascular System Development and Function, Organ Morphology, Organismal Development, Organismal Injury and Abnormalities	abnormal morphology	abnormal morphology of atrioventricular valve	0.00927					PITX2,SIRT1	2
Cell-To-Cell Signaling and Interaction	responsiveness	responsiveness of cells	0.00927					CDH1,CYP2C19	2
Cancer, Gastrointestinal Disease, Organismal Injury and Abnormalities	large intestine adenocarcinoma	large intestine adenocarcinoma	0.00931					UBE2J1,ADORA2A,SLC25A30,JAZF1,IL12A,KHNYN,SLC24A1,MST1R,PCDHGA1,PWWP2A,SYTL3,ZFP36L1,PLEKHM3,PCSK7,SPTBN5,PLEKHA7,RNASEL,RBM20,FIBIN,KSR1,KIAA0368,KANK4,CDHR5,RFFL,B3GNT9,HAVCR1,SPATC1,SMAP2,STARD8,ZCWPW2,PRKCD,LCAT,ARHGAP20,SNRK,LRRC66,PRICKLE4,APAF1,CBLN3,TAF4B,ZNHIT6,ZBTB42,COL28A1,BHLHE41,PLSCR3,CDH1,TRRAP,PLXNA3,SPATA13,BPI,EFR3A,ENTPD4,DGKI,GLI2,AFAP1L2,NOSIP,TMEM50A,MPZ,STYX,GPIHBP1,PPP4R4…	63
Cardiovascular Disease, Organismal Injury and Abnormalities, Tissue Morphology	size	size of vascular lesion	0.00958					ADORA2A,IL12A,LCAT	3
Drug Metabolism, Energy Production, Nucleic Acid Metabolism, Small Molecule Biochemistry	N-oxidation	N-oxidation of voriconazole	0.00967					CYP2C19	1
Endocrine System Development and Function, Small Molecule Biochemistry	O-demethylation	O-demethylation of melatonin	0.00967					CYP2C19	1
Neurological Disease, Organismal Injury and Abnormalities	Roussy-L茅vy syndrome	Roussy-L茅vy syndrome	0.00967					MPZ	1
Connective Tissue Disorders, Developmental Disorder, Hereditary Disorder, Ophthalmic Disease, Organismal Injury and Abnormalities, Skeletal and Muscular Disorders	STAR syndrome	STAR syndrome	0.00967					FAM58A	1
Cell-To-Cell Signaling and Interaction, Embryonic Development	adhesion	adhesion of blastomeres	0.00967					CDH1	1
Visual System Development and Function	adhesion	adhesion of cornea	0.00967					PITX2	1
Visual System Development and Function	adhesion	adhesion of iris	0.00967					PITX2	1
Developmental Disorder	agenesis	agenesis of perineum	0.00967					SIX1	1
Cell-To-Cell Signaling and Interaction	aggregation	aggregation of melanoma cell lines	0.00967					CDH1	1
Cell-To-Cell Signaling and Interaction	aggregation	aggregation of stomach cancer cell lines	0.00967					CDH1	1
Immunological Disease, Inflammatory Disease, Inflammatory Response, Organismal Injury and Abnormalities, Renal and Urological Disease	anti-thymocyte serum nephritis	anti-thymocyte serum nephritis	0.00967					HAVCR1	1
Cell Death and Survival	apoptosis	apoptosis of parotid cell	0.00967					PRKCD	1
Cell Cycle, Skeletal and Muscular System Development and Function	G0/G1 phase transition	arrest in G0/G1 phase transition of smooth muscle cell lines	0.00967					PRKCD	1
Cell Cycle	sub-G1 phase	arrest in sub-G1 phase of T lymphocytes	0.00967					HAVCR1	1
Neurological Disease, Organ Morphology, Organismal Injury and Abnormalities	atrophy	atrophy of cerebral neocortex	0.00967					SIRT1	1
Developmental Disorder, Hereditary Disorder, Neurological Disease, Organismal Injury and Abnormalities	congenital hypomyelination	autosomal dominant congenital hypomyelination	0.00967					MPZ	1
Cell Cycle, Gene Expression	binding	binding of NF-GMa-binding site	0.00967					USF1	1
Developmental Disorder, Hereditary Disorder, Organismal Injury and Abnormalities	branchio-oto-renal syndrome	branchio-oto-renal syndrome	0.00967					SIX1	1
Cell-To-Cell Signaling and Interaction, Cellular Assembly and Organization	cell-cell adhesion	cell-cell adhesion of lung cancer cell lines	0.00967					CDH1	1
Cell-mediated Immune Response, Cellular Movement, Hematological System Development and Function, Immune Cell Trafficking	cellular infiltration	cellular infiltration by effector memory RA-positive cytotoxic T cells	0.00967					IL12A	1
Auditory Disease, Neurological Disease	cisplatin-induced hearing loss	cisplatin-induced hearing loss	0.00967					TPMT	1
Lipid Metabolism, Molecular Transport, Small Molecule Biochemistry	clearance	clearance of cholesterol ester	0.00967					LCAT	1
Embryonic Development, Organismal Development, Tissue Development, Tissue Morphology	closure	closure of otic vesicle	0.00967					APAF1	1
Cell-To-Cell Signaling and Interaction	clustering	clustering of colorectal cancer cell lines	0.00967					CDH1	1
Cellular Assembly and Organization, Nervous System Development and Function	compaction	compaction of myelin sheath	0.00967					MPZ	1
Cell-To-Cell Signaling and Interaction, Cellular Assembly and Organization	compaction	compaction of stomach cancer cell lines	0.00967					CDH1	1
Developmental Disorder, Organismal Injury and Abnormalities, Respiratory Disease	congenital cystic adenomatoid malformation	congenital cystic adenomatoid malformation	0.00967					CDH1	1
Cellular Compromise, Neurological Disease	degeneration	degeneration of Schwann cells	0.00967					MPZ	1
Cell Cycle	cell cycle progression	delay in cell cycle progression of carcinoma cell lines	0.00967					RASSF5	1
Dermatological Diseases and Conditions, Organismal Injury and Abnormalities	formation	delay in initiation of formation of basaloid follicular hamartoma	0.00967					GLI2	1
Neurological Disease	demyelination	demyelination of motor neurons	0.00967					MPZ	1
Cellular Compromise	depletion	depletion of Treg precursor cells	0.00967					IL12A	1
Cellular Compromise	depletion	depletion of myeloid-derived suppressor cells	0.00967					IL12A	1
Digestive System Development and Function, Embryonic Development, Organ Development, Organismal Development, Tissue Development	development	development of duodenum	0.00967					PITX2	1
Embryonic Development, Organ Development, Organismal Development, Skeletal and Muscular System Development and Function, Tissue Development	development	development of extraocular muscle	0.00967					PITX2	1
Cancer, Organismal Injury and Abnormalities, Reproductive System Disease	development	development of lobular breast adenocarcinoma	0.00967					CDH1	1
Tissue Development	development	development of mesothelium	0.00967					PITX2	1
Embryonic Development, Organismal Development, Tissue Development	development	development of proepicardium	0.00967					ZFP36L1	1
Cardiovascular System Development and Function, Embryonic Development, Organ Development, Organismal Development, Skeletal and Muscular System Development and Function, Tissue Development	development	development of pulmonary myocardium	0.00967					PITX2	1
Cellular Development	differentiation	differentiation of kidney cancer cell lines	0.00967					HAVCR1	1
Cardiovascular System Development and Function, Cellular Development, Embryonic Development, Organismal Development, Tissue Development	differentiation	differentiation of mesoangioblast	0.00967					BHLHE41	1
Cellular Assembly and Organization, Cellular Compromise	disruption	disruption of mitotic spindle	0.00967					TRRAP	1
Cellular Movement	dissemination	dissemination of epithelial cells	0.00967					CDH1	1
Cell Morphology	elongation	elongation of colorectal cancer cell lines	0.00967					CDH1	1
Cell Morphology	elongation	elongation of skin cancer cell lines	0.00967					CDH1	1
Cancer	entrance	entrance of hepatoma cell lines	0.00967					HAVCR1	1
Cell Cycle	S phase	entry into S phase of endothelial cell lines	0.00967					CDH1	1
Cell Cycle	S phase	entry into S phase of thyroid cells	0.00967					PRKCD	1
Cancer, Cellular Development, Gastrointestinal Disease, Organismal Injury and Abnormalities	epithelial-mesenchymal transition	epithelial-mesenchymal transition of liver cancer cells	0.00967					CDH1	1
Cellular Development	epithelial-mesenchymal transition	epithelial-mesenchymal transition of skin cancer cell lines	0.00967					CDH1	1
Embryonic Development, Endocrine System Development and Function, Organ Development, Organismal Development, Tissue Development, Tissue Morphology	expansion	expansion of Rathke's pouch	0.00967					PITX2	1
Cellular Development, Cellular Growth and Proliferation, Nervous System Development and Function	expansion	expansion of astrocytes	0.00967					IQUB	1
Cancer	focus formation	focus formation of colorectal cancer cell lines	0.00967					MST1R	1
Embryonic Development, Organismal Development, Tissue Development	formation	formation of floor plate	0.00967					GLI2	1
Embryonic Development, Hair and Skin Development and Function, Organ Development, Organismal Development, Tissue Development	formation	formation of inner root sheath	0.00967					CDH1	1
Connective Tissue Development and Function, Embryonic Development, Organ Development, Organismal Development, Skeletal and Muscular System Development and Function, Tissue Development	formation	formation of metatarsal bone	0.00967					GLI2	1
Cellular Function and Maintenance, Nervous System Development and Function, Tissue Development	function	function of GABAergic enkephalinergic neurons	0.00967					ADORA2A	1
Cellular Assembly and Organization, Cellular Function and Maintenance	function	function of peroxisomes	0.00967					SIRT1	1
Gastrointestinal Disease, Hepatic System Disease, Organismal Injury and Abnormalities	hepatocellular damage	hepatocellular damage	0.00967					SIRT1	1
Cardiovascular Disease, Connective Tissue Disorders, Organismal Injury and Abnormalities, Renal and Urological Disease, Reproductive System Disease	hyalinization	hyalinization of renal glomerulus	0.00967					LCAT	1
RNA Damage and Repair, RNA Post-Transcriptional Modification	hydrolysis	hydrolysis of RNA fragment	0.00967					RNASEL	1
Carbohydrate Metabolism, Lipid Metabolism, Small Molecule Biochemistry	hydrolysis	hydrolysis of phosphatidylinositol 3,4-diphosphate	0.00967					INPP5K	1
Drug Metabolism	hydroxylation	hydroxylation of diazepam	0.00967					CYP2C19	1
Small Molecule Biochemistry	hydroxylation	hydroxylation of phenytoin	0.00967					CYP2C19	1
Drug Metabolism	hydroxylation	hydroxylation of tolbutamide	0.00967					CYP2C19	1
Cancer, Hematological Disease, Immunological Disease, Organismal Injury and Abnormalities	hyperplasia	hyperplasia of Th2 cells	0.00967					HAVCR1	1
Developmental Disorder	hypoplasia	hypoplasia of genital tubercle	0.00967					SIX1	1
Drug Metabolism, Nucleic Acid Metabolism, Small Molecule Biochemistry	inactivation	inactivation of 6-mercaptopurine	0.00967					TPMT	1
Lipid Metabolism, Small Molecule Biochemistry	inactivation	inactivation of platelet activating factor	0.00967					LCAT	1
Cardiovascular Disease, Cellular Movement, Hematological System Development and Function, Immune Cell Trafficking, Inflammatory Response, Organismal Injury and Abnormalities	cellular infiltration	infiltration by foam cells	0.00967					LCAT	1
Gastrointestinal Disease, Hepatic System Disease, Organismal Injury and Abnormalities	inflammatory injury	inflammatory injury of liver	0.00967					ADORA2A	1
Carbohydrate Metabolism, Lipid Metabolism, Small Molecule Biochemistry	inhibition	inhibition of lipopolysaccharide	0.00967					BPI	1
Cell Death and Survival	killing	killing of skin cell lines	0.00967					CDH1	1
Cell Morphology, Endocrine System Disorders, Organ Morphology, Organismal Injury and Abnormalities, Reproductive System Development and Function, Reproductive System Disease	lack	lack of sperm head	0.00967					UBE2J1	1
Cell Death and Survival, DNA Replication, Recombination, and Repair	laddering	laddering of DNA	0.00967					PRKCD	1
Cellular Development	lifespan	lifespan of heart cell lines	0.00967					SIRT1	1
Cellular Movement, Embryonic Development	locomotion	locomotion of embryonic cell lines	0.00967					MST1R	1
Cellular Movement, Hair and Skin Development and Function	locomotion	locomotion of epithelial cell lines	0.00967					MST1R	1
Cellular Movement, Renal and Urological System Development and Function	locomotion	locomotion of kidney cell lines	0.00967					MST1R	1
Cardiovascular Disease	major adverse cardiovascular event	major adverse cardiovascular event	0.00967					CYP2C19	1
Small Molecule Biochemistry	metabolism	metabolism of clopidogrel	0.00967					CYP2C19	1
Drug Metabolism, Small Molecule Biochemistry	metabolism	metabolism of indomethacin	0.00967					CYP2C19	1
Small Molecule Biochemistry	metabolism	metabolism of phenytoin	0.00967					CYP2C19	1
Cancer, Organismal Injury and Abnormalities	metastasis	metastasis of brain cancer cell lines	0.00967					CDH1	1
Cellular Movement	migratory capacity	migratory capacity of pancreatic cancer cell lines	0.00967					CDH1	1
Cancer, Organismal Injury and Abnormalities, Reproductive System Disease	mixed ductal lobular breast carcinoma in situ	mixed ductal lobular breast carcinoma in situ	0.00967					CDH1	1
Cancer, Gastrointestinal Disease, Organismal Injury and Abnormalities	mixed intestinal and diffuse adenocarcinoma-unclassifiable	mixed intestinal and diffuse adenocarcinoma-unclassifiable	0.00967					CDH1	1
Nervous System Development and Function	modification	modification of striatum	0.00967					ADORA2A	1
Cell Morphology, Cellular Development, Cellular Growth and Proliferation	morphogenesis	morphogenesis of breast cancer cell lines	0.00967					CDH1	1
Cell Morphology, Cellular Development, Cellular Growth and Proliferation	morphogenesis	morphogenesis of melanoma cell lines	0.00967					CDH1	1
Cardiovascular System Development and Function, Organismal Development	morphogenesis	morphogenesis of pulmonary vein	0.00967					PITX2	1
Cell Morphology, Nervous System Development and Function, Tissue Morphology	morphology	morphology of paranodes	0.00967					MPZ	1
Embryonic Development, Organ Development, Organismal Development, Skeletal and Muscular System Development and Function, Tissue Development	myogenesis	myogenesis of embryo	0.00967					SIX1	1
Neurological Disease	neurological deficit	neurological deficit	0.00967					ADORA2A	1
Nervous System Development and Function	neurological function	neurological function of central nervous system	0.00967					ADORA2A	1
Cell Morphology, Cellular Function and Maintenance, DNA Replication, Recombination, and Repair, Embryonic Development	non-homologous end joining	non-homologous end joining of embryonic stem cells	0.00967					TRRAP	1
Molecular Transport, Protein Trafficking	nuclear export	nuclear export of MAP kinase	0.00967					STYX	1
Cancer, Organismal Injury and Abnormalities, Reproductive System Disease	hyperplasia	onset of hyperplasia of mammary gland	0.00967					MST1R	1
Endocrine System Development and Function, Energy Production, Lipid Metabolism, Small Molecule Biochemistry	oxidation	oxidation of androstenedione	0.00967					CYP2C19	1
Energy Production, Small Molecule Biochemistry	oxidation	oxidation of phenytoin	0.00967					CYP2C19	1
Metabolic Disease, Organismal Injury and Abnormalities, Renal and Urological Disease	protein overload nephropathy	protein overload nephropathy	0.00967					HAVCR1	1
Cellular Assembly and Organization, Cellular Function and Maintenance	quantity	quantity of cytoneme	0.00967					CDH1	1
Nervous System Development and Function, Tissue Morphology	quantity	quantity of serotonergic neurons	0.00967					GLI2	1
Embryonic Development	regression	regression of notochord	0.00967					GLI2	1
Cellular Function and Maintenance	regulation	regulation of Sertoli cells	0.00967					USF1	1
Cellular Function and Maintenance, Hematological System Development and Function	regulation	regulation of Th2 cells	0.00967					HAVCR1	1
Lipid Metabolism, Small Molecule Biochemistry	regulation	regulation of bile acid	0.00967					GPBAR1	1
Cell Cycle	senescence	senescence of hepatoma cell lines	0.00967					SIRT1	1
Connective Tissue Development and Function, Organ Morphology, Organismal Development, Skeletal and Muscular System Development and Function, Tissue Development	size	size of jaw bone	0.00967					PITX2	1
Cancer, Organismal Injury and Abnormalities, Reproductive System Disease	invasive ductal breast cancer	stage I invasive ductal breast cancer	0.00967					SIRT1	1
Cell Morphology, Cellular Development, Embryonic Development, Hair and Skin Development and Function, Organ Development, Organismal Development, Tissue Development	stratification	stratification of keratinocytes	0.00967					CDH1	1
Cell Death and Survival, Digestive System Development and Function	survival	survival of colon cell lines	0.00967					KSR1	1
Humoral Immune Response	tolerance	tolerance of B lymphocytes	0.00967					PRKCD	1
Cancer, Organismal Injury and Abnormalities	transformation	transformation of bronchial epithelial cells	0.00967					MST1R	1
Cancer, Organismal Injury and Abnormalities	transformation	transformation of delta islet cells	0.00967					PRKCD	1
Cancer, Dermatological Diseases and Conditions, Organismal Injury and Abnormalities	trichoblastoma	trichoblastoma	0.00967					GLI2	1
Cancer, Connective Tissue Disorders, Organismal Injury and Abnormalities, Skeletal and Muscular Disorders	tumorigenesis	tumorigenesis of enchondroma	0.00967					GLI2	1
Digestive System Development and Function, Hepatic System Development and Function, Organ Morphology, Organismal Development	volume	volume of gall bladder	0.00967					GPBAR1	1
Cell Death and Survival, Neurological Disease, Organismal Injury and Abnormalities	apoptosis	apoptosis of brain cells	0.00986					KSR1,APAF1,PITX2,SIRT1	4
Lipid Metabolism, Molecular Transport, Small Molecule Biochemistry	concentration	concentration of cholesterol	0.01					SNRK,INPP5K,PLSCR3,LCAT,SIRT1,GPBAR1	6
Cancer, Cellular Development, Cellular Growth and Proliferation, Organismal Injury and Abnormalities, Tumor Morphology	proliferation	proliferation of tumor cells	0.0102					CDHR5,PRKCD,IL12A,MST1R,CDH1,AFAP1L2,SIRT1,SIX1	8
Cell Death and Survival	apoptosis	apoptosis of pheochromocytoma cell lines	0.0105					ADORA2A,APAF1,SIRT1	3
Connective Tissue Development and Function, Connective Tissue Disorders, Organ Morphology, Organismal Development, Organismal Injury and Abnormalities, Skeletal and Muscular Disorders, Skeletal and Muscular System Development and Function, Tissue Development	abnormal morphology	abnormal morphology of frontal bone	0.0105					APAF1,GLI2	2
Cardiovascular System Development and Function, Embryonic Development, Organismal Development, Tissue Development	angiogenesis	angiogenesis of chorioallantoic membrane	0.0105					BPI,CDH1	2
Cell Cycle	cell cycle progression	cell cycle progression of lung cancer cell lines	0.0105					PRKCD,RASSF5	2
Cardiovascular Disease, Organismal Injury and Abnormalities	supraventricular tachycardia	supraventricular tachycardia	0.0105					ADORA2A,PITX2	2
Organismal Injury and Abnormalities, Renal and Urological Disease	injury	injury of kidney	0.0108					ADORA2A,RGMB,LCAT	3
Cellular Development, Cellular Growth and Proliferation, Embryonic Development, Hematological System Development and Function, Hematopoiesis, Humoral Immune Response, Lymphoid Tissue Structure and Development, Organ Development, Organismal Development, Tissue Development	differentiation	differentiation of B lymphocytes	0.0108					PRKCD,IL12A,ZFP36L1,NFAM1,RASSF5	5
Antimicrobial Response, Inflammatory Response	antimicrobial response	antimicrobial response	0.0113					PRKCD,BPI,SELENOK,MST1R,RNASEL,IL17RC	6
Cell Cycle	senescence	senescence of tumor cell lines	0.0114					RBM38,RASSF5,SIRT1	3
Cancer, Organismal Injury and Abnormalities, Reproductive System Disease	development	development of mammary tumor	0.0118					MST1R,CDH1	2
Organismal Injury and Abnormalities	hypertrophy	Hypertrophy	0.0123					PRKCD,MPZ,ADORA2A,APAF1,PITX2,LCAT,SIRT1,SIX1	8
Hair and Skin Development and Function, Organ Morphology	quantity	quantity of hair follicle	0.0125					KSR1,CDH1	2
Endocrine System Development and Function, Molecular Transport, Small Molecule Biochemistry	concentration	concentration of hormone	0.0126					PRKCD,ADORA2A,INPP5K,PLSCR3,LCAT,SIRT1,GPBAR1	7
Cellular Assembly and Organization, Cellular Function and Maintenance, Tissue Development	formation	formation of actin filaments	0.0128					KSR1,KANK4,PRKCD,ADORA2A,INPP5K,IQUB	6
Cancer, Cell Death and Survival, Organismal Injury and Abnormalities, Tumor Morphology	cell death	cell death of melanoma cells	0.0132					APAF1,CDH1	2
Lipid Metabolism, Small Molecule Biochemistry	phosphorylation	phosphorylation of lipid	0.0132					EFR3A,DGKI	2
Cancer, Organismal Injury and Abnormalities	tumorigenesis	tumorigenesis of malignant tumor	0.0133					ADORA2A,SLC25A30,IL12A,CDHR2,SLC24A1,MST1R,PCDHGA1,LYPD6B,SYTL3,ZFP36L1,PCSK7,SPTBN5,PLEKHA7,RNASEL,RBM20,KSR1,KANK4,CDHR5,USF1,B3GNT9,HAVCR1,PLAG1,SPATC1,STARD8,ZCWPW2,PRKCD,LCAT,ARHGAP20,PRRG2,LRRC66,APAF1,CBLN3,PITX2,SELENOK,ZNHIT6,IQUB,COL28A1,TMPRSS2,PLSCR3,CDH1,TOX3,TRRAP,SIRT1,PLXNA3,FAM58A,SPATA13,BPI,EFR3A,ENTPD4,DGKI,GLI2,AFAP1L2,NFAM1,RASSF5,NOSIP,ZNF367,MPZ,STYX,GPIHBP1,PPP4R4,IL17RC	61
Cell Death and Survival	cell viability	cell viability of pheochromocytoma cell lines	0.0139					ADORA2A,SIRT1	2
Cell-To-Cell Signaling and Interaction	clustering	clustering of cells	0.0139					GLI2,CDH1	2
Cancer, Organismal Injury and Abnormalities	metastasis	metastasis of carcinoma	0.0139					IL12A,SIRT1	2
Developmental Disorder, Hereditary Disorder, Neurological Disease, Ophthalmic Disease, Organismal Injury and Abnormalities	Axenfeld-Rieger syndrome	Axenfeld-Rieger syndrome	0.0145					PITX2	1
Hereditary Disorder, Neurological Disease, Organismal Injury and Abnormalities, Psychological Disorders, Skeletal and Muscular Disorders	Huntington disease	Huntington disease grade 0 Huntington disease	0.0145					ADORA2A	1
Organ Morphology, Organismal Development, Organismal Injury and Abnormalities, Skeletal and Muscular Disorders, Skeletal and Muscular System Development and Function	abnormal morphology	abnormal morphology of extraocular muscle	0.0145					PITX2	1
Organ Morphology, Organismal Development, Organismal Injury and Abnormalities, Respiratory Disease, Respiratory System Development and Function	abnormal morphology	abnormal morphology of nares	0.0145					SIX1	1
Embryonic Development, Nervous System Development and Function, Neurological Disease, Ophthalmic Disease, Organ Development, Organ Morphology, Organismal Development, Organismal Injury and Abnormalities, Tissue Development, Visual System Development and Function	abnormal morphology	abnormal morphology of optic disk	0.0145					PITX2	1
Cell-To-Cell Signaling and Interaction	adhesion	adhesion of melanocytes	0.0145					CDH1	1
Cell-To-Cell Signaling and Interaction, Inflammatory Response	anti-inflammatory response	anti-inflammatory response of leukocytes	0.0145					ADORA2A	1
Cell Death and Survival	apoptosis	apoptosis of salivary gland cell lines	0.0145					PRKCD	1
Cell Death and Survival, Organismal Injury and Abnormalities	apoptosis	apoptosis of squamous epithelial cells	0.0145					CDH1	1
Embryonic Development, Hair and Skin Development and Function, Organ Development, Organismal Development, Tissue Development	development	arrest in development of hair follicle	0.0145					GLI2	1
Cellular Compromise, Neurological Disease, Organismal Injury and Abnormalities	atrophy	atrophy of axons	0.0145					MPZ	1
Endocrine System Disorders, Gastrointestinal Disease, Organismal Injury and Abnormalities	atrophy	atrophy of exocrine region of pancreas	0.0145					SIRT1	1
Hereditary Disorder, Neurological Disease, Organismal Injury and Abnormalities, Skeletal and Muscular Disorders	autosomal dominant Dejerine-Sottas disease	autosomal dominant Dejerine-Sottas disease	0.0145					MPZ	1
Hereditary Disorder, Neurological Disease, Organismal Injury and Abnormalities, Skeletal and Muscular Disorders	autosomal recessive Dejerine-Sottas disease	autosomal recessive Dejerine-Sottas disease	0.0145					MPZ	1
Behavior	barbering behavior	barbering behavior	0.0145					USF1	1
Embryonic Development, Organismal Development, Tissue Development	branching morphogenesis	branching morphogenesis of mammary organoid	0.0145					CDH1	1
Cellular Movement, Hematological System Development and Function, Immune Cell Trafficking, Inflammatory Response	cellular infiltration	cellular infiltration by M2 macrophages	0.0145					SIRT1	1
Drug Metabolism	clearance	clearance of cyclophosphamide	0.0145					CYP2C19	1
Cellular Development	commitment	commitment of carcinoma cell lines	0.0145					GLI2	1
Cellular Development	commitment	commitment of germ cell tumor cell lines	0.0145					GLI2	1
Cellular Development, Skeletal and Muscular System Development and Function	commitment	commitment of skeletal muscle	0.0145					GLI2	1
Cell Cycle	cell cycle progression	delay in cell cycle progression of lung cancer cell lines	0.0145					RASSF5	1
Cancer, Organismal Injury and Abnormalities, Reproductive System Disease	growth	delay in growth of mammary adenocarcinoma	0.0145					IL12A	1
Drug Metabolism, Small Molecule Biochemistry	demethylation	demethylation of citalopram	0.0145					CYP2C19	1
Drug Metabolism, Small Molecule Biochemistry	demethylation	demethylation of fluoxetine	0.0145					CYP2C19	1
Cell-mediated Immune Response, Cellular Development, Cellular Function and Maintenance, Cellular Growth and Proliferation, Embryonic Development, Hematological System Development and Function, Hematopoiesis, Lymphoid Tissue Structure and Development, Organ Development, Organismal Development, Tissue Development	differentiation	differentiation of Th2-like cells	0.0145					GLI2	1
Cellular Compromise, Skeletal and Muscular Disorders, Tissue Morphology	disorganization	disorganization of myofiber	0.0145					SIX1	1
Organ Morphology, Organismal Injury and Abnormalities, Reproductive System Development and Function, Reproductive System Disease	enlargement	enlargement of seminal vesicle	0.0145					SIRT1	1
Behavior	escape behavior	escape behavior	0.0145					ADORA2A	1
Lipid Metabolism, Small Molecule Biochemistry	esterification	esterification of cholesterol ester	0.0145					LCAT	1
DNA Replication, Recombination, and Repair, Nucleic Acid Metabolism, Small Molecule Biochemistry	excision repair	excision repair of pyrimidine dimer	0.0145					SIRT1	1
Hematological System Development and Function, Lymphoid Tissue Structure and Development, Organ Development, Organ Morphology, Organismal Development, Tissue Development, Tissue Morphology	expansion	expansion of white pulp	0.0145					RBM38	1
Cellular Assembly and Organization	formation	formation of apoptosome	0.0145					APAF1	1
Cell Morphology	generation	generation of microspikes	0.0145					IQUB	1
DNA Replication, Recombination, and Repair, Nucleic Acid Metabolism, Small Molecule Biochemistry	hydrolysis	hydrolysis of NAD+	0.0145					SIRT1	1
Cell-To-Cell Signaling and Interaction, Hematological System Development and Function, Immune Cell Trafficking, Inflammatory Response	hyperactivation	hyperactivation of CD4+ T-lymphocytes	0.0145					SIRT1	1
Cell Morphology, Nervous System Development and Function, Neurological Disease, Organismal Injury and Abnormalities, Tissue Morphology	hypertrophy	hypertrophy of axons	0.0145					MPZ	1
Inflammatory Response, Organismal Injury and Abnormalities	inflammation	inflammation of wound	0.0145					ADORA2A	1
Cancer, Dermatological Diseases and Conditions, Organismal Injury and Abnormalities	keratoacanthoma	keratoacanthoma	0.0145					SIRT1	1
Cell Death and Survival	killing	killing of epithelial cell lines	0.0145					CDH1	1
Cardiovascular Disease, Cardiovascular System Development and Function, Embryonic Development, Nervous System Development and Function, Ophthalmic Disease, Organ Development, Organ Morphology, Organismal Development, Organismal Injury and Abnormalities, Tissue Development, Tissue Morphology, Visual System Development and Function	lack	lack of corneal endothelium	0.0145					PITX2	1
Cardiovascular Disease	leakage	leakage of vascular tissue	0.0145					ADORA2A	1
Cell-To-Cell Signaling and Interaction, Cellular Assembly and Organization, Cellular Function and Maintenance	maintenance	maintenance of zonula adherens	0.0145					PLEKHA7	1
Organismal Injury and Abnormalities	bleeding	major bleeding	0.0145					CYP2C19	1
Cellular Development, Skeletal and Muscular System Development and Function	maturation	maturation of muscle cell lines	0.0145					PITX2	1
Drug Metabolism, Small Molecule Biochemistry	metabolism	metabolism of escitalopram	0.0145					CYP2C19	1
Drug Metabolism, Small Molecule Biochemistry	metabolism	metabolism of fluvoxamine	0.0145					CYP2C19	1
Drug Metabolism, Small Molecule Biochemistry	metabolism	metabolism of ibuprofen	0.0145					CYP2C19	1
Small Molecule Biochemistry	metabolism	metabolism of indole	0.0145					CYP2C19	1
Small Molecule Biochemistry	metabolism	metabolism of lansoprazole	0.0145					CYP2C19	1
Drug Metabolism, Small Molecule Biochemistry	metabolism	metabolism of thalidomide	0.0145					CYP2C19	1
Cancer, Organismal Injury and Abnormalities, Reproductive System Disease	metastasis	metastasis of breast adenocarcinoma	0.0145					IL12A	1
Embryonic Development, Organ Development, Organ Morphology, Organismal Development, Reproductive System Development and Function, Tissue Development	morphogenesis	morphogenesis of mammary alveolus	0.0145					CDH1	1
Cell Morphology, Embryonic Development	morphology	morphology of embryonic stem cell lines	0.0145					CDH1	1
Energy Production	oxidation	oxidation of clopidogrel	0.0145					CYP2C19	1
Cell Morphology, Cellular Function and Maintenance	permeability	permeability of bacteria	0.0145					BPI	1
Cardiovascular Disease, Cardiovascular System Development and Function, Organismal Injury and Abnormalities, Tissue Morphology	permeability	permeability of endothelial barrier	0.0145					IQUB	1
Cell-To-Cell Signaling and Interaction	reactivity	reactivity of natural killer cells	0.0145					CDH1	1
Cardiovascular Disease, Organismal Injury and Abnormalities	right atrial isomerism	right atrial isomerism	0.0145					PITX2	1
Gastrointestinal Disease, Organismal Injury and Abnormalities	stenosis	stenosis of esophagus	0.0145					GLI2	1
Nucleic Acid Metabolism, Small Molecule Biochemistry	synthesis	synthesis of dTTP	0.0145					TBPL1	1
Lipid Metabolism, Molecular Transport, Small Molecule Biochemistry	transport	transport of succinic acid	0.0145					SLC13A3	1
Cardiovascular System Development and Function, Organ Morphology, Organismal Development, Tissue Morphology	vasodilation	vasodilation of coronary artery	0.0145					ADORA2A	1
Cardiovascular Disease, Organismal Injury and Abnormalities, Tissue Morphology	volume	volume of atherosclerotic lesion	0.0145					LCAT	1
Behavior	whisker trimming	whisker trimming	0.0145					USF1	1
Cellular Movement, Hematological System Development and Function, Immune Cell Trafficking, Inflammatory Response	cellular infiltration	cellular infiltration by macrophages	0.0145					PRKCD,ADORA2A,HAVCR1,SIRT1	4
Cellular Development, Skeletal and Muscular System Development and Function	differentiation	differentiation of muscle cell lines	0.0145					PITX2,INPP5K,CDH1,SIRT1	4
Cancer, Organismal Injury and Abnormalities, Reproductive System Disease	endometrioid endometrial adenocarcinoma	endometrioid endometrial adenocarcinoma	0.0146					LRRC66,IL12A,PITX2,MST1R,ZNHIT6,PCDHGA1,COL28A1,LYPD6B,PCSK7,SPTBN5,CDH1,TOX3,RBM20,TRRAP,KSR1,PLXNA3,FAM58A,KANK4,EFR3A,USF1,DGKI,AFAP1L2,NOSIP,ZNF367,PPP4R4,ARHGAP20	26
Developmental Disorder, Organismal Injury and Abnormalities, Respiratory Disease	congenital anomaly of lung	congenital anomaly of lung	0.0146					GLI2,CDH1	2
Cell Death and Survival	apoptosis	apoptosis of colorectal cancer cell lines	0.0147					PRKCD,APAF1,MST1R,CDH1,SIRT1	5
Cell Death and Survival, Organismal Injury and Abnormalities	cell death	cell death of epithelial cells	0.0152					KSR1,PRKCD,APAF1,RGMB,GLI2,CDH1,RASSF5,SIX1	8
Organismal Development, Skeletal and Muscular Disorders, Skeletal and Muscular System Development and Function	abnormal morphology	abnormal morphology of digit	0.0153					APAF1,GLI2	2
Cell Death and Survival	cell viability	cell viability of hepatoma cell lines	0.0153					PRKCD,SIRT1	2
Cancer, Gastrointestinal Disease, Organismal Injury and Abnormalities	incidence	incidence of digestive organ tumor	0.0156					RBM38,CDH1,RASSF5	3
Cellular Assembly and Organization, Cellular Function and Maintenance, Tissue Development	formation	formation of actin stress fibers	0.0157					KSR1,KANK4,PRKCD,ADORA2A,INPP5K	5
Cellular Development, Cellular Growth and Proliferation, Renal and Urological System Development and Function	development	development of kidney cell lines	0.0161					MST1R,CDH1	2
Cancer, Organismal Injury and Abnormalities	tumorigenesis	tumorigenesis of carcinoma	0.0163					ADORA2A,SLC25A30,IL12A,CDHR2,SLC24A1,MST1R,PCDHGA1,LYPD6B,SYTL3,ZFP36L1,PCSK7,SPTBN5,PLEKHA7,RNASEL,RBM20,KSR1,KANK4,CDHR5,USF1,B3GNT9,HAVCR1,PLAG1,SPATC1,STARD8,ZCWPW2,PRKCD,LCAT,ARHGAP20,LRRC66,APAF1,CBLN3,PITX2,SELENOK,ZNHIT6,IQUB,COL28A1,TMPRSS2,PLSCR3,CDH1,TOX3,TRRAP,SIRT1,PLXNA3,FAM58A,SPATA13,BPI,EFR3A,ENTPD4,DGKI,GLI2,AFAP1L2,NFAM1,RASSF5,NOSIP,ZNF367,MPZ,STYX,GPIHBP1,PPP4R4,IL17RC	60
Cancer, Gastrointestinal Disease, Organismal Injury and Abnormalities	growth	growth of digestive organ tumor	0.0164					IL12A,SIRT1,SIX1	3
Inflammatory Response	rejection	rejection	0.0168					ADORA2A,IL12A,HAVCR1	3
Cell-To-Cell Signaling and Interaction	PKB signaling	PKB signaling	0.0169					INPP5K,SIRT1	2
Dermatological Diseases and Conditions, Organismal Injury and Abnormalities	blister	blister	0.0169					KSR1,GLI2	2
Organismal Injury and Abnormalities, Reproductive System Disease	sterility	sterility	0.0169					UBE2J1,SIRT1	2
Cell Death and Survival	cell death	neuronal cell death	0.0175					KSR1,SNRK,PRKCD,ADORA2A,APAF1,TOX3,PCDHGA1,RASSF5,SIRT1,SIX1	10
Nucleic Acid Metabolism	metabolism	metabolism of nucleic acid component or derivative	0.0177					PRKCD,ADORA2A,TBPL1,ENTPD4,TPMT,CYP2C19,SIRT1,GPBAR1	8
